# Supplementary material for: Sol–Gel Synthesis of NiO-Fe2O3-SiO2/Al2O3 Catalysts with Statistical and AI-Based Analysis of Experimental Results
Source: Molecules. 2025 Nov 19;30(22):4469. doi: 10.3390/molecules30224469 (PMC12655306; doi:10.3390/molecules30224469)
Supplement: Supplementary file 1 [file molecules-30-04469-s001.zip]

Archive with 140 entries (130 files):
- BET/
- BET/025-054 Ni-Fe_1 degree.xls
- BET/025-057 Al2O3.xls
- BET/025-060 Ni-Fe_5.xls
- BET/1a.png
- BET/1b.png
- BET/1c.png
- BET/1d.png
- BET/1e.png
- BET/1f.png
- datatable.csv
- prompt.txt
- results.txt
- SEM/
- SEM/Figure 1/
- SEM/Figure 1/prepared Al2O3 support _1.tif
- SEM/Figure 1/prepared Al2O3 support_2.tif
- SEM/Figure 1/prepared Al2O3 support_3.tif
- SEM/Figure 1/sample with a NiFe ratio of 1-1_1.tif
- SEM/Figure 1/sample with a NiFe ratio of 1-1_2.tif
- SEM/Figure 1/sample with a NiFe ratio of 1-1_3.tif
- SEM/Figure 1/sample with a NiFe ratio of 1-20_1.tif
- SEM/Figure 1/sample with a NiFe ratio of 1-20_2.tif
- SEM/Figure 1/sample with a NiFe ratio of 1-20_3.tif
- SEM/Figure 1/sample with a NiFe ratio of 15-5_1.tif
- SEM/Figure 1/sample with a NiFe ratio of 15-5_2.tif
- SEM/Figure 1/sample with a NiFe ratio of 15-5_3.tif
- SEM/Figure 1/sample with a NiFe ratio of 20-1_1.tif
- SEM/Figure 1/sample with a NiFe ratio of 20-1_2.tif
- SEM/Figure 1/sample with a NiFe ratio of 20-1_3.tif
- SEM/Figure 1/sample with a NiFe ratio of 5-15_1.tif
- SEM/Figure 1/sample with a NiFe ratio of 5-15_2.tif
- SEM/Figure 1/sample with a NiFe ratio of 5-15_3.tif
- SEM/Figure 2/
- SEM/Figure 2/prepared Al2O3 support_ Line1.tif
- SEM/Figure 2/prepared Al2O3 support_1.tif
- SEM/Figure 2/prepared Al2O3 support_Line.tif
- SEM/Figure 2/prepared Al2O3 support_Map_Al-K.tif
- SEM/Figure 2/prepared Al2O3 support_Map_O-KA.tif
- SEM/Figure 2/sample with a NiFe ratio of 1-1_ Line.tif
- SEM/Figure 2/sample with a NiFe ratio of 1-1_2Line1.tif
- SEM/Figure 2/sample with a NiFe ratio of 1-1_2_Line.tif
- SEM/Figure 2/sample with a NiFe ratio of 1-1_2_Line1.tif
- SEM/Figure 2/sample with a NiFe ratio of 1-1_2_Map_Al-K.tif
- SEM/Figure 2/sample with a NiFe ratio of 1-1_2_Map_BSE.tif
- SEM/Figure 2/sample with a NiFe ratio of 1-1_2_Map_Fe-KA.tif
- SEM/Figure 2/sample with a NiFe ratio of 1-1_2_Map_Ni-KA.tif
- SEM/Figure 2/sample with a NiFe ratio of 1-1_2_Map_O-KA.tif
- SEM/Figure 2/sample with a NiFe ratio of 1-1_2_Map_Si-KA.tif
- SEM/Figure 2/sample with a NiFe ratio of 1-1_Map.tif
- SEM/Figure 2/sample with a NiFe ratio of 1-1_Map_Al-K.tif
- SEM/Figure 2/sample with a NiFe ratio of 1-1_Map_BSE.tif
- SEM/Figure 2/sample with a NiFe ratio of 1-1_Map_Fe-KA.tif
- SEM/Figure 2/sample with a NiFe ratio of 1-1_Map_Ni-KA.tif
- SEM/Figure 2/sample with a NiFe ratio of 1-1_Map_O-KA.tif
- SEM/Figure 2/sample with a NiFe ratio of 1-1_Map_Si-KA.tif
- SEM/Figure 2/sample with a NiFe ratio of 1-20_Map.tif
- SEM/Figure 2/sample with a NiFe ratio of 1-20_Map_Al-K.tif
- SEM/Figure 2/sample with a NiFe ratio of 1-20_Map_BSE.tif
- SEM/Figure 2/sample with a NiFe ratio of 1-20_Map_Fe-KA.tif
- SEM/Figure 2/sample with a NiFe ratio of 1-20_Map_Ni-KA.tif
- SEM/Figure 2/sample with a NiFe ratio of 1-20_Map_O-KA.tif
- SEM/Figure 2/sample with a NiFe ratio of 1-20_Map_Si-KA.tif
- SEM/Figure 3/
- SEM/Figure 3/sample with a NiFe ratio of 15-5_Map.tif
- SEM/Figure 3/sample with a NiFe ratio of 15-5_Map_Al-K.tif
- SEM/Figure 3/sample with a NiFe ratio of 15-5_Map_BSE.tif
- SEM/Figure 3/sample with a NiFe ratio of 15-5_Map_Fe-KA.tif
- SEM/Figure 3/sample with a NiFe ratio of 15-5_Map_Ni-KA.tif
- SEM/Figure 3/sample with a NiFe ratio of 15-5_Map_O-KA.tif
- SEM/Figure 3/sample with a NiFe ratio of 15-5_Map_Si-KA.tif
- SEM/Figure 3/sample with a NiFe ratio of 20-1_Map.tif
- SEM/Figure 3/sample with a NiFe ratio of 20-1_Map_Al-K.tif
- SEM/Figure 3/sample with a NiFe ratio of 20-1_Map_BSE.tif
- SEM/Figure 3/sample with a NiFe ratio of 20-1_Map_Fe-KA.tif
- SEM/Figure 3/sample with a NiFe ratio of 20-1_Map_Ni-KA.tif
- SEM/Figure 3/sample with a NiFe ratio of 20-1_Map_O-KA.tif
- SEM/Figure 3/sample with a NiFe ratio of 20-1_Map_Si-KA.tif
- SEM/Figure 3/sample with a NiFe ratio of 5-15_Map.tif
- SEM/Figure 3/sample with a NiFe ratio of 5-15_Map_Al-K.tif
- SEM/Figure 3/sample with a NiFe ratio of 5-15_Map_BSE.tif
- SEM/Figure 3/sample with a NiFe ratio of 5-15_Map_Fe-KA.tif
- SEM/Figure 3/sample with a NiFe ratio of 5-15_Map_Ni-KA.tif
- SEM/Figure 3/sample with a NiFe ratio of 5-15_Map_O-KA.tif
- SEM/Figure 3/sample with a NiFe ratio of 5-15_Map_Si-KA.tif
- SEM/Figure 4_1 degree C in minute/
- SEM/Figure 4_1 degree C in minute/Line.tif
- SEM/Figure 4_1 degree C in minute/Line1.tif
- SEM/Figure 4_1 degree C in minute/Map.tif
- SEM/Figure 4_1 degree C in minute/Map_Al-K.tif
- SEM/Figure 4_1 degree C in minute/Map_BSE.tif
- SEM/Figure 4_1 degree C in minute/Map_Fe-KA.tif
- SEM/Figure 4_1 degree C in minute/Map_Ni-KA.tif
- SEM/Figure 4_1 degree C in minute/Map_O-KA.tif
- SEM/Figure 4_1 degree C in minute/Map_Si-KA.tif
- SEM/Figure 5_5 degree C in minute/
- SEM/Figure 5_5 degree C in minute/Line.tif
- SEM/Figure 5_5 degree C in minute/Line1.tif
- SEM/Figure 5_5 degree C in minute/Line2.tif
- SEM/Figure 5_5 degree C in minute/Map.tif
- SEM/Figure 5_5 degree C in minute/Map_Al-K.tif
- SEM/Figure 5_5 degree C in minute/Map_BSE.tif
- SEM/Figure 5_5 degree C in minute/Map_Fe-KA.tif
- SEM/Figure 5_5 degree C in minute/Map_Ni-KA.tif
- SEM/Figure 5_5 degree C in minute/Map_O-KA.tif
- SEM/Figure 5_5 degree C in minute/Map_Si-KA.tif
- SEM/Figure 6_6 degree C in minute/
- SEM/Figure 6_6 degree C in minute/Line.tif
- SEM/Figure 6_6 degree C in minute/Map.tif
- SEM/Figure 6_6 degree C in minute/Map_Al-K.tif
- SEM/Figure 6_6 degree C in minute/Map_Fe-KA.tif
- SEM/Figure 6_6 degree C in minute/Map_Ni-KA.tif
- SEM/Figure 6_6 degree C in minute/Map_O-KA.tif
- SEM/Figure 6_6 degree C in minute/Map_Si-KA.tif
- SEM/Figure 7_10 degree C in minute/
- SEM/Figure 7_10 degree C in minute/Line.tif
- SEM/Figure 7_10 degree C in minute/Line2.tif
- SEM/Figure 7_10 degree C in minute/Map.tif
- SEM/Figure 7_10 degree C in minute/Map1.tif
- SEM/Figure 7_10 degree C in minute/Map_Al-K.tif
- SEM/Figure 7_10 degree C in minute/Map_BSE.tif
- SEM/Figure 7_10 degree C in minute/Map_Fe-KA.tif
- SEM/Figure 7_10 degree C in minute/Map_Ni-KA.tif
- SEM/Figure 7_10 degree C in minute/Map_O-KA.tif
- SEM/Figure 7_10 degree C in minute/Map_Si-KA.tif
- SEM/Figure 7_10 degree C in minute/TM3000_4149(x1,0k).tif
- SEM/Figure 7_10 degree C in minute/TM3000_4150(x1,0k).tif
- XRD/
- XRD/Al2O3 1 1 Fe Ni.ras
- XRD/Al2O3 1 1 Fe Ni_Theta_2-Theta.raw
- XRD/Al2O3 1 20 Fe Ni.ras
- XRD/Al2O3 1 20 Fe Ni_Theta_2-Theta.raw
- XRD/Al2O3 1 20 Ni Fe.ras
- XRD/Al2O3 1 20 Ni Fe_Theta_2-Theta.raw
- XRD/Al2O3 1 3 Fe Ni.ras
- XRD/Al2O3 1 3 Fe Ni_Theta_2-Theta.raw
- XRD/Al2O3 1 3 Ni Fe.ras
- XRD/Al2O3 1 3 Ni Fe_Theta_2-Theta.raw
- XRD/Al2O3.ras
- XRD/Al2O3_Theta_2-Theta.raw
