# Supplementary material for: Sol–Gel Synthesis of NiO-Fe2O3-SiO2/Al2O3 Catalysts with Statistical and AI-Based Analysis of Experimental Results
Source: Molecules. 2025 Nov 19;30(22):4469. doi: 10.3390/molecules30224469 (PMC12655306; doi:10.3390/molecules30224469)
Supplement: Supplementary file 1 [file molecules-30-04469-s001.zip › BET/025-054 Ni-Fe_1 degree.xls]

## Sheet: Sheet1
Micromeritics Instrument Corporation				|	Micromeritics Instrument Corporation				|	Micromeritics Instrument Corporation					|	Micromeritics Instrument Corporation				|	Micromeritics Instrument Corporation				|	Micromeritics Instrument Corporation				|	Micromeritics Instrument Corporation				|	Micromeritics Instrument Corporation				|	Micromeritics Instrument Corporation				|	Micromeritics Instrument Corporation
TriStar II 3020 3.02	TriStar II 3020 Version 3.02	Page 1		|	TriStar II 3020 3.02	TriStar II 3020 Version 3.02	Page 1		|	TriStar II 3020 3.02	TriStar II 3020 Version 3.02	Page 1			|	TriStar II 3020 3.02	TriStar II 3020 Version 3.02	Page 1		|	TriStar II 3020 3.02	TriStar II 3020 Version 3.02	Page 1		|	TriStar II 3020 3.02	TriStar II 3020 Version 3.02	Page 1		|	TriStar II 3020 3.02	TriStar II 3020 Version 3.02	Page 1		|	TriStar II 3020 3.02	TriStar II 3020 Version 3.02	Page 1		|	TriStar II 3020 3.02	TriStar II 3020 Version 3.02	Page 1		|	TriStar II 3020 3.02	TriStar II 3020 Version 3.02	Page 1
	Serial # 179 Unit 1 Port 1			|		Serial # 179 Unit 1 Port 1			|		Serial # 179 Unit 1 Port 1				|		Serial # 179 Unit 1 Port 1			|		Serial # 179 Unit 1 Port 1			|		Serial # 179 Unit 1 Port 1			|		Serial # 179 Unit 1 Port 1			|		Serial # 179 Unit 1 Port 1			|		Serial # 179 Unit 1 Port 1			|		Serial # 179 Unit 1 Port 1
				|					|						|					|					|					|					|					|					|
				|					|						|					|					|					|					|					|					|
Sample:	Ni-Fe_1			|	Sample:	Ni-Fe_1			|	Sample:	Ni-Fe_1				|	Sample:	Ni-Fe_1			|	Sample:	Ni-Fe_1			|	Sample:	Ni-Fe_1			|	Sample:	Ni-Fe_1			|	Sample:	Ni-Fe_1			|	Sample:	Ni-Fe_1			|	Sample:	Ni-Fe_1
Operator:	Bugrova			|	Operator:	Bugrova			|	Operator:	Bugrova				|	Operator:	Bugrova			|	Operator:	Bugrova			|	Operator:	Bugrova			|	Operator:	Bugrova			|	Operator:	Bugrova			|	Operator:	Bugrova			|	Operator:	Bugrova
Submitter:				|	Submitter:				|	Submitter:					|	Submitter:				|	Submitter:				|	Submitter:				|	Submitter:				|	Submitter:				|	Submitter:				|	Submitter:
File:	C:\TriStar II 3020\data\2025\025-054.SMP			|	File:	C:\TriStar II 3020\data\2025\025-054.SMP			|	File:	C:\TriStar II 3020\data\2025\025-054.SMP				|	File:	C:\TriStar II 3020\data\2025\025-054.SMP			|	File:	C:\TriStar II 3020\data\2025\025-054.SMP			|	File:	C:\TriStar II 3020\data\2025\025-054.SMP			|	File:	C:\TriStar II 3020\data\2025\025-054.SMP			|	File:	C:\TriStar II 3020\data\2025\025-054.SMP			|	File:	C:\TriStar II 3020\data\2025\025-054.SMP			|	File:	C:\TriStar II 3020\data\2025\025-054.SMP
				|					|						|					|					|					|					|					|					|
				|					|						|					|					|					|					|					|					|
Started:	05.05.2025 19:51:09	Analysis Adsorptive:	N2	|	Started:	05.05.2025 19:51:09	Analysis Adsorptive:	N2	|	Started:	05.05.2025 19:51:09	Analysis Adsorptive:	N2		|	Started:	05.05.2025 19:51:09	Analysis Adsorptive:	N2	|	Started:	05.05.2025 19:51:09	Analysis Adsorptive:	N2	|	Started:	05.05.2025 19:51:09	Analysis Adsorptive:	N2	|	Started:	05.05.2025 19:51:09	Analysis Adsorptive:	N2	|	Started:	05.05.2025 19:51:09	Analysis Adsorptive:	N2	|	Started:	05.05.2025 19:51:09	Analysis Adsorptive:	N2	|	Started:	05.05.2025 19:51:09	Analysis Adsorptive:	N2
Completed:	06.05.2025 5:00:51	Analysis Bath Temp.:	77,350 K	|	Completed:	06.05.2025 5:00:51	Analysis Bath Temp.:	77,350 K	|	Completed:	06.05.2025 5:00:51	Analysis Bath Temp.:	77,350 K		|	Completed:	06.05.2025 5:00:51	Analysis Bath Temp.:	77,350 K	|	Completed:	06.05.2025 5:00:51	Analysis Bath Temp.:	77,350 K	|	Completed:	06.05.2025 5:00:51	Analysis Bath Temp.:	77,350 K	|	Completed:	06.05.2025 5:00:51	Analysis Bath Temp.:	77,350 K	|	Completed:	06.05.2025 5:00:51	Analysis Bath Temp.:	77,350 K	|	Completed:	06.05.2025 5:00:51	Analysis Bath Temp.:	77,350 K	|	Completed:	06.05.2025 5:00:51	Analysis Bath Temp.:	77,350 K
Report Time:	13.05.2025 18:37:26	Thermal Correction:	No	|	Report Time:	13.05.2025 18:37:26	Thermal Correction:	No	|	Report Time:	13.05.2025 18:37:26	Thermal Correction:	No		|	Report Time:	13.05.2025 18:37:26	Thermal Correction:	No	|	Report Time:	13.05.2025 18:37:26	Thermal Correction:	No	|	Report Time:	13.05.2025 18:37:26	Thermal Correction:	No	|	Report Time:	13.05.2025 18:37:26	Thermal Correction:	No	|	Report Time:	13.05.2025 18:37:26	Thermal Correction:	No	|	Report Time:	13.05.2025 18:37:26	Thermal Correction:	No	|	Report Time:	13.05.2025 18:37:26	Thermal Correction:	No
Sample Mass:	0,2049 g	Warm Free Space:	17,8906 cm³ Measured	|	Sample Mass:	0,2049 g	Warm Free Space:	17,8906 cm³ Measured	|	Sample Mass:	0,2049 g	Warm Free Space:	17,8906 cm³ Measured		|	Sample Mass:	0,2049 g	Warm Free Space:	17,8906 cm³ Measured	|	Sample Mass:	0,2049 g	Warm Free Space:	17,8906 cm³ Measured	|	Sample Mass:	0,2049 g	Warm Free Space:	17,8906 cm³ Measured	|	Sample Mass:	0,2049 g	Warm Free Space:	17,8906 cm³ Measured	|	Sample Mass:	0,2049 g	Warm Free Space:	17,8906 cm³ Measured	|	Sample Mass:	0,2049 g	Warm Free Space:	17,8906 cm³ Measured	|	Sample Mass:	0,2049 g	Warm Free Space:	17,8906 cm³ Measured
Cold Free Space:	51,3705 cm³	Equilibration Interval:	10 s	|	Cold Free Space:	51,3705 cm³	Equilibration Interval:	10 s	|	Cold Free Space:	51,3705 cm³	Equilibration Interval:	10 s		|	Cold Free Space:	51,3705 cm³	Equilibration Interval:	10 s	|	Cold Free Space:	51,3705 cm³	Equilibration Interval:	10 s	|	Cold Free Space:	51,3705 cm³	Equilibration Interval:	10 s	|	Cold Free Space:	51,3705 cm³	Equilibration Interval:	10 s	|	Cold Free Space:	51,3705 cm³	Equilibration Interval:	10 s	|	Cold Free Space:	51,3705 cm³	Equilibration Interval:	10 s	|	Cold Free Space:	51,3705 cm³	Equilibration Interval:	10 s
Low Pressure Dose:	None	Sample Density:	1,000 g/cm³	|	Low Pressure Dose:	None	Sample Density:	1,000 g/cm³	|	Low Pressure Dose:	None	Sample Density:	1,000 g/cm³		|	Low Pressure Dose:	None	Sample Density:	1,000 g/cm³	|	Low Pressure Dose:	None	Sample Density:	1,000 g/cm³	|	Low Pressure Dose:	None	Sample Density:	1,000 g/cm³	|	Low Pressure Dose:	None	Sample Density:	1,000 g/cm³	|	Low Pressure Dose:	None	Sample Density:	1,000 g/cm³	|	Low Pressure Dose:	None	Sample Density:	1,000 g/cm³	|	Low Pressure Dose:	None	Sample Density:	1,000 g/cm³
Automatic Degas:	No			|	Automatic Degas:	No			|	Automatic Degas:	No				|	Automatic Degas:	No			|	Automatic Degas:	No			|	Automatic Degas:	No			|	Automatic Degas:	No			|	Automatic Degas:	No			|	Automatic Degas:	No			|	Automatic Degas:	No
				|					|						|					|					|					|					|					|					|
				|					|						|					|					|					|					|					|					|
Comments: 200oC 2h				|	Comments: 200oC 2h				|	Comments: 200oC 2h					|	Comments: 200oC 2h				|	Comments: 200oC 2h				|	Comments: 200oC 2h				|	Comments: 200oC 2h				|	Comments: 200oC 2h				|	Comments: 200oC 2h				|	Comments: 200oC 2h
				|					|						|					|					|					|					|					|					|
				|					|						|					|					|					|					|					|					|
				|					|						|					|					|					|					|					|					|
				|					|						|					|					|					|					|					|					|
Report Preparation Errors				|	Summary Report				|	Isotherm Tabular Report					|	Isotherm Linear Plot				|	Isotherm Log Plot				|	BET Report				|	BET Surface Area Plot				|	Langmuir Report				|	Langmuir Surface Area Plot				|	t-Plot Report
				|					|						|					|					|					|					|					|					|
2437- Overlay file C:\TriStar II 3020\data\018-193.SMP does not exist.				|					|	Relative Pressure (p/p°)	Absolute Pressure (kPa)	Quantity Adsorbed (mmol/g)	Elapsed Time (h:min)	Saturation Pressure (kPa)	|					|					|	BET Surface Area:	135.1480 ± 0.2182 m²/g			|					|	Langmuir Surface Area:	361,5427 ± 34,0295 m²/g			|					|	Micropore Volume:	-0.000031 cm³/g
				|					|				01:51	100.749	|	Ni-Fe_1 - Adsorption		Ni-Fe_1 - Desorption		|	Ni-Fe_1 - Adsorption		Ni-Fe_1 - Desorption		|	Slope:	0.714801 ± 0.001144 g/mmol			|	Ni-Fe_1		Not Fitted		|	Slope:	0,26984 ± 0,02540 g/mmol			|	Ni-Fe_1		Not Fitted		|	Micropore Area:	*
				|	Surface Area				|	0.000738665	0.0745232	0.569296	02:50	100.889	|	Relative Pressure (p/p°)	Quantity Adsorbed (mmol/g)	Relative Pressure (p/p°)	Quantity Adsorbed (mmol/g)	|	Relative Pressure (p/p°)	Quantity Adsorbed (mmol/g)	Relative Pressure (p/p°)	Quantity Adsorbed (mmol/g)	|	Y-Intercept:	0.007068 ± 0.000222 g/mmol			|	Relative Pressure (p/p°)	1/[Q(p°/p - 1)]	Relative Pressure (p/p°)	1/[Q(p°/p - 1)]	|	Y-Intercept:	5,055 ± 0,882 kPa·g/mmol			|	Pressure (kPa)	p/Q (kPa·g/mmol)	Pressure (kPa)	p/Q (kPa·g/mmol)	|	External Surface Area:	132.8217 m²/g
				|					|	0.0014657	0.147887	0.678876	03:00	100.898	|	0.000738665	0.569296	0.996925	8.1206	|	0.000738665	0.569296	0.996925	8.1206	|	C:	102.133973			|	0.0719004	0.0584417	0.000738665	0.00129846	|	b:	0,05338 1/kPa			|	1.3777	1.35338			|	Slope:	3.831012 ± 0.026778 mmol/g·nm
				|	Single point surface area at p/p° = 0,994440184:	4,6397 m²/g			|	0.0028414	0.286684	0.780657	03:05	100.895	|	0.0014657	0.678876	0.984468	7.99609	|	0.0014657	0.678876	0.984468	7.99609	|	Qm:	1,38529 mmol/g			|	0.0881404	0.0702245	0.0014657	0.00216218	|	Qm:	3,70588 mmol/g			|	2.56163	2.28746			|	Y-Intercept:	-0.000907 ± 0.011341 mmol/g
				|					|	0.00644628	0.65044	0.903629	03:10	100.902	|	0.0028414	0.780657	0.970274	7.91199	|	0.0028414	0.780657	0.970274	7.91199	|	Correlation Coefficient:	0.9999885			|	0.109581	0.0856022	0.0028414	0.00365013	|	Correlation Coefficient:	0.914817			|	4.54924	3.71351			|	Correlation Coefficient:	0.999829
				|	BET Surface Area:	135,1480 m²/g			|	0.0136543	1.3777	1.01797	03:14	100.899	|	0.00644628	0.903629	0.956396	7.84504	|	0.00644628	0.903629	0.956396	7.84504	|	Molecular Cross-Sectional Area:	0.1620 nm²			|	0.134931	0.103633	0.00644628	0.00718006	|	Molecular Cross-Sectional Area:	0.1620 nm²			|	7.25463	5.4727			|	Surface Area Correction Factor:	1.000
				|					|	0.025387	2.56163	1.11986	03:17	100.903	|	0.0136543	1.01797	0.941051	7.78241	|	0.0136543	1.01797	0.941051	7.78241	|					|	0.150151	0.114417	0.0136543	0.013599	|					|	8.89327	6.46105			|	Density Conversion Factor:	0.0015468
				|	Langmuir Surface Area:	361,5427 m²/g			|	0.0450855	4.54924	1.22505	03:19	100.903	|	0.025387	1.11986	0.925691	7.72416	|	0.025387	1.11986	0.925691	7.72416	|					|	0.174771	0.13183	0.025387	0.0232603	|					|	11.0574	7.69125			|	Total Surface Area (BET):	135.1480 m²/g
				|					|	0.0719004	7.25463	1.3256	03:22	100.898	|	0.0450855	1.22505	0.92068	7.70495	|	0.0450855	1.22505	0.92068	7.70495	|					|	0.19973	0.149513	0.0450855	0.0385406	|					|	13.6144	9.04556			|	Thickness Range:	0,35000 nm to 0,50000 nm
				|	t-Plot Micropore Area:	2,3264 m²/g			|	0.0881404	8.89327	1.37644	03:25	100.899	|	0.0719004	1.3256	0.91062	7.66855	|	0.0719004	1.3256	0.91062	7.66855	|					|	0.224653	0.167304	0.319921	0.236924	|					|	15.1502	9.81119			|	Thickness Equation:	Harkins and Jura
				|					|	0.109581	11.0574	1.43766	03:27	100.906	|	0.0881404	1.37644	0.901029	7.63185	|	0.0881404	1.37644	0.901029	7.63185	|	Relative Pressure (p/p°)	Quantity Adsorbed (mmol/g)	1/[Q(p°/p - 1)]		|	0.24956	0.185231	0.340072	0.25214	|	Pressure (kPa)	Quantity Adsorbed (mmol/g)	p/Q (kPa·g/mmol)		|	17.6379	10.9791			|
				|	t-Plot External Surface Area:	132,8217 m²/g			|	0.134931	13.6144	1.5051	03:30	100.899	|	0.109581	1.43766	0.890842	7.59116	|	0.109581	1.43766	0.890842	7.59116	|	0.0719004	1.3256	0.0584417		|	0.274617	0.203388	0.376642	0.280226	|	1.3777	1.01797	1.35338		|	20.1547	12.074			|
				|					|	0.150151	15.1502	1.54417	03:32	100.9	|	0.134931	1.5051	0.865994	7.47919	|	0.134931	1.5051	0.865994	7.47919	|	0.0881404	1.37644	0.0702245		|	0.29966	0.22182	0.41783	0.312568	|	2.56163	1.11986	2.28746		|	22.6717	13.091			|	Thickness Curve
				|	BJH Adsorption cumulative surface area of pores				|	0.174771	17.6379	1.6065	03:34	100.92	|	0.150151	1.54417	0.822276	7.19073	|	0.150151	1.54417	0.822276	7.19073	|	0.109581	1.43766	0.0856022		|			0.458334	0.345327	|	4.54924	1.22505	3.71351		|	25.1847	14.0279			|
				|	between 1,7000 nm and 300,0000 nm diameter:	155.091 m²/g			|	0.19973	20.1547	1.66927	03:37	100.91	|	0.174771	1.6065	0.777595	6.67275	|	0.174771	1.6065	0.777595	6.67275	|	0.134931	1.5051	0.103633		|			0.497589	0.377451	|	7.25463	1.3256	5.4727		|	27.7129	14.8884			|		t = [ 13.99 / ( 0.034 - log(p/p°) ) ] ^ 0.5
				|					|	0.224653	22.6717	1.73186	03:39	100.919	|	0.19973	1.66927	0.742434	6.10845	|	0.19973	1.66927	0.742434	6.10845	|	0.150151	1.54417	0.114417		|			0.537342	0.410676	|	8.89327	1.37644	6.46105		|	30.2419	15.678			|
				|	BJH Desorption cumulative surface area of pores				|	0.24956	25.1847	1.79533	03:42	100.916	|	0.224653	1.73186	0.718444	5.7077	|	0.224653	1.73186	0.718444	5.7077	|	0.174771	1.6065	0.13183		|			0.576713	0.443942	|	11.0574	1.43766	7.69125		|	32.2899	16.2627			|
				|	between 1,7000 nm and 300,0000 nm diameter:	189,4147 m²/g			|	0.274617	27.7129	1.86138	03:45	100.915	|	0.24956	1.79533	0.701703	5.42528	|	0.24956	1.79533	0.701703	5.42528	|	0.19973	1.66927	0.149513		|			0.616354	0.478132	|	13.6144	1.5051	9.04556		|	34.3224	16.7936			|	t-Plot Report - Data
				|					|	0.29966	30.2419	1.92894	03:47	100.921	|	0.274617	1.86138	0.682664	5.09253	|	0.274617	1.86138	0.682664	5.09253	|	0.224653	1.73186	0.167304		|			0.656667	0.514137	|	15.1502	1.54417	9.81119		|	38.0131	17.63			|
				|					|	0.319921	32.2899	1.98552	03:50	100.931	|	0.29966	1.92894	0.661481	4.74062	|	0.29966	1.92894	0.661481	4.74062	|	0.24956	1.79533	0.185231		|			0.695227	0.55047	|	17.6379	1.6065	10.9791		|	42.1765	18.3681			|	Relative Pressure (p/p°)	Statistical Thickness (nm)	Quantity Adsorbed (mmol/g)	Fitted
				|					|	0.340072	34.3224	2.04378	03:53	100.927	|	0.319921	1.98552	0.620184	4.10757	|	0.319921	1.98552	0.620184	4.10757	|	0.274617	1.86138	0.203388		|			0.735328	0.594541	|	20.1547	1.66927	12.074		|	46.2584	18.8787			|	0.0136543	0.271442	1.01797
				|	Pore Volume				|	0.376642	38.0131	2.15617	03:56	100.926	|	0.340072	2.04378	0.602856	3.8679	|	0.340072	2.04378	0.602856	3.8679	|	0.29966	1.92894	0.22182		|			0.775258	0.652763	|	22.6717	1.73186	13.091		|	50.2263	19.1417			|	0.025387	0.293019	1.11986
				|					|	0.41783	42.1765	2.29618	03:59	100.942	|	0.376642	2.15617	0.5825	3.60943	|	0.376642	2.15617	0.5825	3.60943	|					|			0.815458	0.740549	|	25.1847	1.79533	14.0279		|	54.2367	19.1779			|	0.0450855	0.318401	1.22505
				|	Single point adsorption total pore volume of pores				|	0.458334	46.2584	2.4503	04:02	100.927	|	0.41783	2.29618	0.561749	3.37779	|	0.41783	2.29618	0.561749	3.37779	|					|			0.858125	0.908862	|	27.7129	1.86138	14.8884		|	58.2117	18.9676			|	0.0719004	0.344724	1.3256
				|	less than 627,2708 nm diameter at p/p° = 0,996925426:	0,281542 cm³/g			|	0.497589	50.2263	2.62392	04:06	100.939	|	0.458334	2.4503	0.541949	3.18378	|	0.458334	2.4503	0.541949	3.18378	|					|			0.889999	1.14976	|	30.2419	1.92894	15.678		|	62.2153	18.5159			|	0.0881404	0.358451	1.37644	*
				|					|	0.537342	54.2367	2.82808	04:10	100.935	|	0.497589	2.62392	0.521933	3.00919	|	0.497589	2.62392	0.521933	3.00919	|					|			0.906622	1.35058	|	32.2899	1.98552	16.2627		|	66.2881	17.8191			|	0.109581	0.375109	1.43766	*
				|	t-Plot micropore volume:	-0,000031 cm³/g			|	0.576713	58.2117	3.06901	04:14	100.937	|	0.537342	2.82808	0.501619	2.85289	|	0.537342	2.82808	0.501619	2.85289	|					|			0.920542	1.58451	|	34.3224	2.04378	16.7936		|					|	0.134931	0.393416	1.5051	*
				|					|	0.616354	62.2153	3.3601	04:19	100.941	|	0.576713	3.06901	0.482023	2.71243	|	0.576713	3.06901	0.482023	2.71243	|					|			0.929065	1.77418	|	38.0131	2.15617	17.63		|					|	0.150151	0.403924	1.54417	*
				|	BJH Adsorption cumulative volume of pores				|	0.656667	66.2881	3.72006	04:24	100.946	|	0.616354	3.3601	0.462314	2.5672	|	0.616354	3.3601	0.462314	2.5672	|					|			0.939523	2.07888	|	42.1765	2.29618	18.3681		|					|	0.174771	0.420412	1.6065	*
				|	between 1,7000 nm and 300,0000 nm diameter:	0,265618 cm³/g			|	0.695227	70.1736	4.14397	04:30	100.936	|	0.656667	3.72006	0.424437	2.33645	|	0.656667	3.72006	0.424437	2.33645	|					|			0.949141	2.46911	|	46.2584	2.4503	18.8787		|					|	0.19973	0.436709	1.66927	*
				|					|	0.735328	74.2193	4.67296	04:37	100.934	|	0.695227	4.14397	0.381308	2.17337	|	0.695227	4.14397	0.381308	2.17337	|					|			0.958668	3.03192	|	50.2263	2.62392	19.1417		|					|	0.224653	0.452753	1.73186	*
				|	BJH Desorption cumulative volume of pores				|	0.775258	78.2535	5.28454	04:44	100.939	|	0.735328	4.67296	0.34549	2.06056	|	0.735328	4.67296	0.34549	2.06056	|					|			0.969596	4.10892	|	54.2367	2.82808	19.1779		|					|	0.24956	0.468704	1.79533	*
				|	between 1,7000 nm and 300,0000 nm diameter:	0,284885 cm³/g			|	0.815458	82.3225	5.96697	04:51	100.952	|	0.775258	5.28454	0.321842	1.99092	|	0.775258	5.28454	0.321842	1.99092	|					|			0.975598	5.1112	|	58.2117	3.06901	18.9676		|					|	0.274617	0.484787	1.86138	*
				|					|	0.858125	86.6305	6.65498	04:58	100.953	|	0.815458	5.96697	0.31062	1.95886	|	0.815458	5.96697	0.31062	1.95886	|					|			0.980341	6.33606	|	62.2153	3.3601	18.5159		|					|	0.29966	0.500999	1.92894
				|					|	0.889999	89.8549	7.03698	05:03	100.961	|	0.858125	6.65498	0.300364	1.93019	|	0.858125	6.65498	0.300364	1.93019	|					|			0.985175	8.38635	|	66.2881	3.72006	17.8191		|					|	0.319921	0.514279	1.98552
				|					|	0.906622	91.5353	7.18887	05:07	100.963	|	0.889999	7.03698	0.287902	1.89615	|	0.889999	7.03698	0.287902	1.89615	|					|			0.988016	10.3602	|					|					|	0.340072	0.527682	2.04378
				|	Pore Size				|	0.920542	92.9503	7.31153	05:11	100.973	|	0.906622	7.18887	0.275419	1.86246	|	0.906622	7.18887	0.275419	1.86246	|					|			0.990228	12.6846	|					|					|	0.376642	0.55264	2.15617
				|					|	0.929065	93.8147	7.38227	05:14	100.978	|	0.920542	7.31153	0.251574	1.79983	|	0.920542	7.31153	0.251574	1.79983	|					|			0.99279	17.1696	|										|	0.41783	0.582014	2.29618
				|	Adsorption average pore diameter (4V/A by BET):	8,33285 nm			|	0.939523	94.8638	7.47281	05:18	100.97	|	0.929065	7.38227	0.225694	1.73331	|	0.929065	7.38227	0.225694	1.73331	|					|			0.994083	20.9024	|										|	0.458334	0.612577	2.4503
				|					|	0.949141	95.8365	7.55822	05:21	100.972	|	0.939523	7.47281	0.20065	1.66993	|	0.939523	7.47281	0.20065	1.66993	|					|			0.995182	25.6273	|										|	0.497589	0.644185	2.62392
				|	BJH Adsorption average pore diameter (4V/A):	6,8507 nm			|	0.958668	96.8058	7.65	05:24	100.98	|	0.949141	7.55822	0.187826	1.638	|	0.949141	7.55822	0.187826	1.638	|					|			0.996925	39.9291	|										|	0.537342	0.678658	2.82808
				|					|	0.969596	97.9089	7.76125	05:28	100.979	|	0.958668	7.65	0.175343	1.60651	|	0.958668	7.65	0.175343	1.60651	|					|					|										|	0.576713	0.715806	3.06901
				|	BJH Desorption average pore diameter (4V/A):	6,0161 nm			|	0.975598	98.5112	7.82208	05:31	100.975	|	0.969596	7.76125	0.151411	1.54583	|	0.969596	7.76125	0.151411	1.54583	|																				|	0.616354	0.756943	3.3601
				|					|	0.980341	99.0001	7.87056	05:33	100.985	|	0.975598	7.82208	0.125491	1.47895	|	0.975598	7.82208	0.125491	1.47895	|																				|	0.656667	0.803572	3.72006
				|					|	0.985175	99.4822	7.92379	05:36	100.979	|	0.980341	7.87056	0.100692	1.41137	|	0.980341	7.87056	0.100692	1.41137	|																				|	0.695227	0.853889	4.14397
				|					|	0.988016	99.7735	7.95813	05:38	100.984	|	0.985175	7.92379			|	0.985175	7.92379			|																				|	0.735328	0.913855	4.67296
				|	Freundlich				|	0.990228	99.9906	7.98892	05:41	100.977	|	0.988016	7.95813			|	0.988016	7.95813			|																				|	0.775258	0.983772	5.28454
				|					|	0.99279	100.257	8.0193	05:43	100.985	|	0.990228	7.98892			|	0.990228	7.98892			|																				|	0.815458	1.06824	5.96697
				|	Qm·C:	0,03692 ± 0.0661 mmol/g			|	0.994083	100.383	8.03721	05:45	100.98	|	0.99279	8.0193			|	0.99279	8.0193			|																				|	0.858125	1.18014	6.65498
				|					|	0.995182	100.502	8.06008	05:56	100.989	|	0.994083	8.03721			|	0.994083	8.03721			|																				|	0.889999	1.28587	7.03698
				|	m:	2.4975 ± 0.2045			|	0.996925	100.686	8.1206	06:06	100.997	|	0.995182	8.06008			|	0.995182	8.06008			|																				|
				|					|	0.984468	99.4288	7.99609	06:09	100.998	|	0.996925	8.1206			|	0.996925	8.1206			|																				|
				|					|	0.970274	97.9968	7.91199	06:12	100.999	|					|					|																				|	* The micropore area is not reported because either the micropore volume is negative or the calculated external surface area is larger than the total surface area.
				|					|	0.956396	96.5912	7.84504	06:15	100.995	|																														|
				|	Temkin				|	0.941051	95.0424	7.78241	06:18	100.996	|
				|					|	0.925691	93.4928	7.72416	06:20	100.998	|
				|	q·alpha/Qm:	0.556690 ± 0.077070 kJ/mol·(mmol/g)			|	0.92068	92.9852	7.70495	06:22	100.996	|
				|					|	0.91062	91.974	7.66855	06:25	101.002	|
				|	A:	1.3480 ± 1.0487 kPa			|	0.901029	91.0016	7.63185	06:27	100.997	|
				|					|	0.890842	89.9693	7.59116	06:29	100.994	|
				|					|	0.865994	87.4656	7.47919	06:33	101	|
				|					|	0.822276	83.0563	7.19073	06:38	101.008	|
				|	Nanoparticle Size:				|	0.777595	78.543	6.67275	06:46	101.008	|
				|					|	0.742434	74.9973	6.10845	06:53	101.015	|
				|	Average Particle Size	44,3958 nm			|	0.718444	72.5782	5.7077	06:59	101.021	|
				|					|	0.701703	70.8908	5.42528	07:06	101.027	|
				|					|	0.682664	68.9705	5.09253	07:12	101.031	|
				|					|	0.661481	66.843	4.74062	07:18	101.05	|
				|	Horvath-Kawazoe				|	0.620184	62.6762	4.10757	07:28	101.061	|
				|					|	0.602856	60.9268	3.8679	07:34	101.063	|
				|	Maximum pore volume at p/p° = 0,174770938:	0,055698 cm³/g			|	0.5825	58.8695	3.60943	07:39	101.064	|
				|					|	0.561749	56.776	3.37779	07:45	101.07	|
				|	Median pore width:	0,8739 nm			|	0.541949	54.7804	3.18378	07:50	101.08	|
				|					|	0.521933	52.7658	3.00919	07:54	101.097	|
				|					|	0.501619	50.7166	2.85289	07:59	101.106	|
				|					|	0.482023	48.7356	2.71243	08:04	101.106	|
				|	Dubinin-Astakhov				|	0.462314	46.7438	2.5672	08:09	101.108	|
				|					|	0.424437	42.9141	2.33645	08:13	101.108	|
				|	Micropore surface area:	137,2126 m²/g			|	0.381308	38.5573	2.17337	08:16	101.118	|
				|					|	0.34549	34.9358	2.06056	08:19	101.119	|
				|	Limiting micropore volume:	0,068647 cm³/g			|	0.321842	32.5451	1.99092	08:22	101.122	|
				|					|	0.31062	31.4108	1.95886	08:24	101.123	|
				|					|	0.300364	30.3758	1.93019	08:27	101.13	|
				|					|	0.287902	29.1152	1.89615	08:29	101.129	|
				|	MP-Method				|	0.275419	27.8542	1.86246	08:31	101.134	|
				|					|	0.251574	25.4437	1.79983	08:34	101.138	|
				|	Cumulative surface area of pores between				|	0.225694	22.8263	1.73331	08:36	101.138	|
				|	1,18014 nm and 1,30000 nm hydraulic radius:	158,7488 m²/g			|	0.20065	20.2937	1.66993	08:39	101.14	|
				|					|	0.187826	18.9977	1.638	08:41	101.145	|
				|	Cumulative pore volume of pores between				|	0.175343	17.7348	1.60651	08:43	101.144	|
				|	1,18014 nm and 1,30000 nm hydraulic radius:	0,197767 cm³/g			|	0.151411	15.3146	1.54583	08:46	101.146	|
				|					|	0.125491	12.6928	1.47895	08:48	101.145	|
				|	Average pore hydraulic radius (V/A):	1,24579 nm			|	0.100692	10.1852	1.41137	08:51	101.152	|
				|					|						|
				|					|						|
				|					|
[truncated: 70 more columns]
