# Supplementary material for: Sol–Gel Synthesis of NiO-Fe2O3-SiO2/Al2O3 Catalysts with Statistical and AI-Based Analysis of Experimental Results
Source: Molecules. 2025 Nov 19;30(22):4469. doi: 10.3390/molecules30224469 (PMC12655306; doi:10.3390/molecules30224469)
Supplement: Supplementary file 1 [file molecules-30-04469-s001.zip › BET/025-057 Al2O3.xls]

## Sheet: Sheet1
Micromeritics Instrument Corporation				|	Micromeritics Instrument Corporation				|	Micromeritics Instrument Corporation					|	Micromeritics Instrument Corporation				|	Micromeritics Instrument Corporation				|	Micromeritics Instrument Corporation				|	Micromeritics Instrument Corporation				|	Micromeritics Instrument Corporation				|	Micromeritics Instrument Corporation				|	Micromeritics Instrument Corporation
TriStar II 3020 3.02	TriStar II 3020 Version 3.02	Page 1		|	TriStar II 3020 3.02	TriStar II 3020 Version 3.02	Page 1		|	TriStar II 3020 3.02	TriStar II 3020 Version 3.02	Page 1			|	TriStar II 3020 3.02	TriStar II 3020 Version 3.02	Page 1		|	TriStar II 3020 3.02	TriStar II 3020 Version 3.02	Page 1		|	TriStar II 3020 3.02	TriStar II 3020 Version 3.02	Page 1		|	TriStar II 3020 3.02	TriStar II 3020 Version 3.02	Page 1		|	TriStar II 3020 3.02	TriStar II 3020 Version 3.02	Page 1		|	TriStar II 3020 3.02	TriStar II 3020 Version 3.02	Page 1		|	TriStar II 3020 3.02	TriStar II 3020 Version 3.02	Page 1
	Serial # 179 Unit 1 Port 1			|		Serial # 179 Unit 1 Port 1			|		Serial # 179 Unit 1 Port 1				|		Serial # 179 Unit 1 Port 1			|		Serial # 179 Unit 1 Port 1			|		Serial # 179 Unit 1 Port 1			|		Serial # 179 Unit 1 Port 1			|		Serial # 179 Unit 1 Port 1			|		Serial # 179 Unit 1 Port 1			|		Serial # 179 Unit 1 Port 1
				|					|						|					|					|					|					|					|					|
				|					|						|					|					|					|					|					|					|
Sample:	Al2O3			|	Sample:	Al2O3			|	Sample:	Al2O3				|	Sample:	Al2O3			|	Sample:	Al2O3			|	Sample:	Al2O3			|	Sample:	Al2O3			|	Sample:	Al2O3			|	Sample:	Al2O3			|	Sample:	Al2O3
Operator:	Bugrova			|	Operator:	Bugrova			|	Operator:	Bugrova				|	Operator:	Bugrova			|	Operator:	Bugrova			|	Operator:	Bugrova			|	Operator:	Bugrova			|	Operator:	Bugrova			|	Operator:	Bugrova			|	Operator:	Bugrova
Submitter:				|	Submitter:				|	Submitter:					|	Submitter:				|	Submitter:				|	Submitter:				|	Submitter:				|	Submitter:				|	Submitter:				|	Submitter:
File:	C:\TriStar II 3020\data\2025\025-057.SMP			|	File:	C:\TriStar II 3020\data\2025\025-057.SMP			|	File:	C:\TriStar II 3020\data\2025\025-057.SMP				|	File:	C:\TriStar II 3020\data\2025\025-057.SMP			|	File:	C:\TriStar II 3020\data\2025\025-057.SMP			|	File:	C:\TriStar II 3020\data\2025\025-057.SMP			|	File:	C:\TriStar II 3020\data\2025\025-057.SMP			|	File:	C:\TriStar II 3020\data\2025\025-057.SMP			|	File:	C:\TriStar II 3020\data\2025\025-057.SMP			|	File:	C:\TriStar II 3020\data\2025\025-057.SMP
				|					|						|					|					|					|					|					|					|
				|					|						|					|					|					|					|					|					|
Started:	06.05.2025 18:48:02	Analysis Adsorptive:	N2	|	Started:	06.05.2025 18:48:02	Analysis Adsorptive:	N2	|	Started:	06.05.2025 18:48:02	Analysis Adsorptive:	N2		|	Started:	06.05.2025 18:48:02	Analysis Adsorptive:	N2	|	Started:	06.05.2025 18:48:02	Analysis Adsorptive:	N2	|	Started:	06.05.2025 18:48:02	Analysis Adsorptive:	N2	|	Started:	06.05.2025 18:48:02	Analysis Adsorptive:	N2	|	Started:	06.05.2025 18:48:02	Analysis Adsorptive:	N2	|	Started:	06.05.2025 18:48:02	Analysis Adsorptive:	N2	|	Started:	06.05.2025 18:48:02	Analysis Adsorptive:	N2
Completed:	07.05.2025 8:47:15	Analysis Bath Temp.:	77,350 K	|	Completed:	07.05.2025 8:47:15	Analysis Bath Temp.:	77,350 K	|	Completed:	07.05.2025 8:47:15	Analysis Bath Temp.:	77,350 K		|	Completed:	07.05.2025 8:47:15	Analysis Bath Temp.:	77,350 K	|	Completed:	07.05.2025 8:47:15	Analysis Bath Temp.:	77,350 K	|	Completed:	07.05.2025 8:47:15	Analysis Bath Temp.:	77,350 K	|	Completed:	07.05.2025 8:47:15	Analysis Bath Temp.:	77,350 K	|	Completed:	07.05.2025 8:47:15	Analysis Bath Temp.:	77,350 K	|	Completed:	07.05.2025 8:47:15	Analysis Bath Temp.:	77,350 K	|	Completed:	07.05.2025 8:47:15	Analysis Bath Temp.:	77,350 K
Report Time:	13.05.2025 18:36:35	Thermal Correction:	No	|	Report Time:	13.05.2025 18:36:35	Thermal Correction:	No	|	Report Time:	13.05.2025 18:36:35	Thermal Correction:	No		|	Report Time:	13.05.2025 18:36:35	Thermal Correction:	No	|	Report Time:	13.05.2025 18:36:35	Thermal Correction:	No	|	Report Time:	13.05.2025 18:36:35	Thermal Correction:	No	|	Report Time:	13.05.2025 18:36:35	Thermal Correction:	No	|	Report Time:	13.05.2025 18:36:35	Thermal Correction:	No	|	Report Time:	13.05.2025 18:36:35	Thermal Correction:	No	|	Report Time:	13.05.2025 18:36:35	Thermal Correction:	No
Sample Mass:	0,4322 g	Warm Free Space:	17,8931 cm³ Measured	|	Sample Mass:	0,4322 g	Warm Free Space:	17,8931 cm³ Measured	|	Sample Mass:	0,4322 g	Warm Free Space:	17,8931 cm³ Measured		|	Sample Mass:	0,4322 g	Warm Free Space:	17,8931 cm³ Measured	|	Sample Mass:	0,4322 g	Warm Free Space:	17,8931 cm³ Measured	|	Sample Mass:	0,4322 g	Warm Free Space:	17,8931 cm³ Measured	|	Sample Mass:	0,4322 g	Warm Free Space:	17,8931 cm³ Measured	|	Sample Mass:	0,4322 g	Warm Free Space:	17,8931 cm³ Measured	|	Sample Mass:	0,4322 g	Warm Free Space:	17,8931 cm³ Measured	|	Sample Mass:	0,4322 g	Warm Free Space:	17,8931 cm³ Measured
Cold Free Space:	51,4814 cm³	Equilibration Interval:	10 s	|	Cold Free Space:	51,4814 cm³	Equilibration Interval:	10 s	|	Cold Free Space:	51,4814 cm³	Equilibration Interval:	10 s		|	Cold Free Space:	51,4814 cm³	Equilibration Interval:	10 s	|	Cold Free Space:	51,4814 cm³	Equilibration Interval:	10 s	|	Cold Free Space:	51,4814 cm³	Equilibration Interval:	10 s	|	Cold Free Space:	51,4814 cm³	Equilibration Interval:	10 s	|	Cold Free Space:	51,4814 cm³	Equilibration Interval:	10 s	|	Cold Free Space:	51,4814 cm³	Equilibration Interval:	10 s	|	Cold Free Space:	51,4814 cm³	Equilibration Interval:	10 s
Low Pressure Dose:	None	Sample Density:	1,000 g/cm³	|	Low Pressure Dose:	None	Sample Density:	1,000 g/cm³	|	Low Pressure Dose:	None	Sample Density:	1,000 g/cm³		|	Low Pressure Dose:	None	Sample Density:	1,000 g/cm³	|	Low Pressure Dose:	None	Sample Density:	1,000 g/cm³	|	Low Pressure Dose:	None	Sample Density:	1,000 g/cm³	|	Low Pressure Dose:	None	Sample Density:	1,000 g/cm³	|	Low Pressure Dose:	None	Sample Density:	1,000 g/cm³	|	Low Pressure Dose:	None	Sample Density:	1,000 g/cm³	|	Low Pressure Dose:	None	Sample Density:	1,000 g/cm³
Automatic Degas:	No			|	Automatic Degas:	No			|	Automatic Degas:	No				|	Automatic Degas:	No			|	Automatic Degas:	No			|	Automatic Degas:	No			|	Automatic Degas:	No			|	Automatic Degas:	No			|	Automatic Degas:	No			|	Automatic Degas:	No
				|					|						|					|					|					|					|					|					|
				|					|						|					|					|					|					|					|					|
Comments: 200oC 2h				|	Comments: 200oC 2h				|	Comments: 200oC 2h					|	Comments: 200oC 2h				|	Comments: 200oC 2h				|	Comments: 200oC 2h				|	Comments: 200oC 2h				|	Comments: 200oC 2h				|	Comments: 200oC 2h				|	Comments: 200oC 2h
				|					|						|					|					|					|					|					|					|
				|					|						|					|					|					|					|					|					|
				|					|						|					|					|					|					|					|					|
				|					|						|					|					|					|					|					|					|
Report Preparation Errors				|	Summary Report				|	Isotherm Tabular Report					|	Isotherm Linear Plot				|	Isotherm Log Plot				|	BET Report				|	BET Surface Area Plot				|	Langmuir Report				|	Langmuir Surface Area Plot				|	t-Plot Report
				|					|						|					|					|					|					|					|					|
2437- Overlay file C:\TriStar II 3020\data\018-193.SMP does not exist.				|					|	Relative Pressure (p/p°)	Absolute Pressure (kPa)	Quantity Adsorbed (mmol/g)	Elapsed Time (h:min)	Saturation Pressure (kPa)	|					|					|	BET Surface Area:	139.1161 ± 0.2200 m²/g			|					|	Langmuir Surface Area:	353,9570 ± 29,3977 m²/g			|					|	Micropore Volume:	-0.000278 cm³/g
				|					|				01:51	101.756	|	Al2O3 - Adsorption		Al2O3 - Desorption		|	Al2O3 - Adsorption		Al2O3 - Desorption		|	Slope:	0.694484 ± 0.001090 g/mmol			|	Al2O3		Not Fitted		|	Slope:	0,27562 ± 0,02289 g/mmol			|	Al2O3		Not Fitted		|	Micropore Area:	*
				|	Surface Area				|	0.000724187	0.0737794	0.610366	03:36	101.879	|	Relative Pressure (p/p°)	Quantity Adsorbed (mmol/g)	Relative Pressure (p/p°)	Quantity Adsorbed (mmol/g)	|	Relative Pressure (p/p°)	Quantity Adsorbed (mmol/g)	Relative Pressure (p/p°)	Quantity Adsorbed (mmol/g)	|	Y-Intercept:	0.006794 ± 0.000203 g/mmol			|	Relative Pressure (p/p°)	1/[Q(p°/p - 1)]	Relative Pressure (p/p°)	1/[Q(p°/p - 1)]	|	Y-Intercept:	5,034 ± 0,770 kPa·g/mmol			|	Pressure (kPa)	p/Q (kPa·g/mmol)	Pressure (kPa)	p/Q (kPa·g/mmol)	|	External Surface Area:	137.3278 m²/g
				|					|	0.0014435	0.147045	0.722677	03:56	101.867	|	0.000724187	0.610366	0.996402	8.24185	|	0.000724187	0.610366	0.996402	8.24185	|	C:	103.216983			|	0.0552108	0.0448171	0.000724187	0.00118734	|	b:	0,05475 1/kPa			|	2.68909	2.31286			|	Slope:	3.960983 ± 0.027964 mmol/g·nm
				|	Single point surface area at p/p° = 0,994440184:	4,6025 m²/g			|	0.00286518	0.291847	0.824602	04:06	101.86	|	0.0014435	0.722677	0.987753	8.1604	|	0.0014435	0.722677	0.987753	8.1604	|	Qm:	1,42597 mmol/g			|	0.070552	0.0558276	0.0014435	0.00200032	|	Qm:	3,62813 mmol/g			|	5.62374	4.313			|	Y-Intercept:	-0.008027 ± 0.011839 mmol/g
				|					|	0.00613082	0.624396	0.935595	04:13	101.845	|	0.00286518	0.824602	0.978606	8.09937	|	0.00286518	0.824602	0.978606	8.09937	|	Correlation Coefficient:	0.9999877			|	0.0903514	0.069792	0.00286518	0.00348461	|	Correlation Coefficient:	0.937424			|	7.18622	5.28525			|	Correlation Coefficient:	0.999826
				|	BET Surface Area:	139,1161 m²/g			|	0.0127512	1.2988	1.04474	04:19	101.858	|	0.00613082	0.935595	0.966737	8.03232	|	0.00613082	0.935595	0.966737	8.03232	|	Molecular Cross-Sectional Area:	0.1620 nm²			|	0.10901	0.0827877	0.00613082	0.00659328	|	Molecular Cross-Sectional Area:	0.1620 nm²			|	9.20341	6.46685			|	Surface Area Correction Factor:	1.000
				|					|	0.0264014	2.68909	1.16267	04:23	101.854	|	0.0127512	1.04474	0.955174	7.97731	|	0.0127512	1.04474	0.955174	7.97731	|					|	0.133978	0.100043	0.0127512	0.0123627	|					|	11.1028	7.51286			|	Density Conversion Factor:	0.0015468
				|	Langmuir Surface Area:	353,9570 m²/g			|	0.0552108	5.62374	1.3039	04:27	101.859	|	0.0264014	1.16267	0.944138	7.92851	|	0.0264014	1.16267	0.944138	7.92851	|					|	0.149447	0.110675	0.0264014	0.0233233	|					|	13.6451	8.82389			|	Total Surface Area (BET):	139.1161 m²/g
				|					|	0.070552	7.18622	1.35968	04:30	101.857	|	0.0552108	1.3039	0.940571	7.91432	|	0.0552108	1.3039	0.940571	7.91432	|					|	0.173656	0.127281	0.320215	0.230385	|					|	15.2208	9.58741			|	Thickness Range:	0,35000 nm to 0,50000 nm
				|	t-Plot Micropore Area:	1,7883 m²/g			|	0.0903514	9.20341	1.42317	04:34	101.862	|	0.070552	1.35968	0.931439	7.87762	|	0.070552	1.35968	0.931439	7.87762	|					|	0.198686	0.144506	0.341735	0.246329	|					|	17.687	10.7125			|	Thickness Equation:	Harkins and Jura
				|					|	0.10901	11.1028	1.47784	04:38	101.851	|	0.0903514	1.42317	0.920631	7.83646	|	0.0903514	1.42317	0.920631	7.83646	|	Relative Pressure (p/p°)	Quantity Adsorbed (mmol/g)	1/[Q(p°/p - 1)]		|	0.223782	0.161847	0.375649	0.271859	|	Pressure (kPa)	Quantity Adsorbed (mmol/g)	p/Q (kPa·g/mmol)		|	20.2356	11.7933			|
				|	t-Plot External Surface Area:	137,3278 m²/g			|	0.133978	13.6451	1.54638	04:41	101.846	|	0.10901	1.47784	0.911278	7.79996	|	0.10901	1.47784	0.911278	7.79996	|	0.0552108	1.3039	0.0448171		|	0.249026	0.179441	0.417132	0.304043	|	2.68909	1.16267	2.31286		|	22.7927	12.7956			|
				|					|	0.149447	15.2208	1.58759	04:44	101.848	|	0.133978	1.54638	0.900819	7.75958	|	0.133978	1.54638	0.900819	7.75958	|	0.070552	1.35968	0.0558276		|	0.275714	0.198259	0.456641	0.335478	|	5.62374	1.3039	4.313		|	25.3617	13.724			|	Thickness Curve
				|	BJH Adsorption cumulative surface area of pores				|	0.173656	17.687	1.65107	04:47	101.851	|	0.149447	1.58759	0.891121	7.7205	|	0.149447	1.58759	0.891121	7.7205	|	0.0903514	1.42317	0.069792		|	0.29974	0.215469	0.496356	0.367714	|	7.18622	1.35968	5.28525		|	28.0819	14.6255			|
				|	between 1,7000 nm and 300,0000 nm diameter:	158.781 m²/g			|	0.198686	20.2356	1.71585	04:50	101.847	|	0.173656	1.65107	0.862478	7.58459	|	0.173656	1.65107	0.862478	7.58459	|	0.10901	1.47784	0.0827877		|			0.535735	0.400002	|	9.20341	1.42317	6.46685		|	30.531	15.3688			|		t = [ 13.99 / ( 0.034 - log(p/p°) ) ] ^ 0.5
				|					|	0.223782	22.7927	1.78129	04:54	101.852	|	0.198686	1.71585	0.822376	7.30661	|	0.198686	1.71585	0.822376	7.30661	|	0.133978	1.54638	0.100043		|			0.575499	0.433126	|	11.1028	1.47784	7.51286		|	32.6159	15.952			|
				|	BJH Desorption cumulative surface area of pores				|	0.249026	25.3617	1.84798	04:58	101.844	|	0.223782	1.78129	0.780181	6.79661	|	0.223782	1.78129	0.780181	6.79661	|	0.149447	1.58759	0.110675		|			0.614806	0.466453	|	13.6451	1.54638	8.82389		|	34.8087	16.5164			|
				|	between 1,7000 nm and 300,0000 nm diameter:	191,7589 m²/g			|	0.275714	28.0819	1.92006	05:01	101.852	|	0.249026	1.84798	0.744457	6.23312	|	0.249026	1.84798	0.744457	6.23312	|	0.173656	1.65107	0.127281		|			0.654717	0.501129	|	15.2208	1.58759	9.58741		|	38.2615	17.2883			|	t-Plot Report - Data
				|					|	0.29974	30.531	1.98655	05:05	101.858	|	0.275714	1.92006	0.726024	5.90752	|	0.275714	1.92006	0.726024	5.90752	|	0.198686	1.71585	0.144506		|			0.693856	0.536679	|	17.687	1.65107	10.7125		|	42.4833	18.0488			|
				|					|	0.320215	32.6159	2.04463	05:09	101.856	|	0.29974	1.98655	0.698048	5.44261	|	0.29974	1.98655	0.698048	5.44261	|	0.223782	1.78129	0.161847		|			0.734076	0.579084	|	20.2356	1.71585	11.7933		|	46.5082	18.5655			|	Relative Pressure (p/p°)	Statistical Thickness (nm)	Quantity Adsorbed (mmol/g)	Fitted
				|					|	0.341735	34.8087	2.10753	05:12	101.859	|	0.320215	2.04463	0.684222	5.19683	|	0.320215	2.04463	0.684222	5.19683	|	0.249026	1.84798	0.179441		|			0.773654	0.632986	|	22.7927	1.78129	12.7956		|	50.5525	18.8618			|	0.0127512	0.269342	1.04474
				|	Pore Volume				|	0.375649	38.2615	2.21315	05:16	101.854	|	0.341735	2.10753	0.666171	4.87967	|	0.341735	2.10753	0.666171	4.87967	|	0.275714	1.92006	0.198259		|			0.822897	0.749934	|	25.3617	1.84798	13.724		|	54.5608	18.913			|	0.0264014	0.294562	1.16267
				|					|	0.417132	42.4833	2.3538	05:21	101.846	|	0.375649	2.21315	0.620034	4.14372	|	0.375649	2.21315	0.620034	4.14372	|	0.29974	1.98655	0.215469		|			0.854574	0.873247	|	28.0819	1.92006	14.6255		|	58.6094	18.7248			|	0.0552108	0.329065	1.3039
				|	Single point adsorption total pore volume of pores				|	0.456641	46.5082	2.50509	05:25	101.848	|	0.417132	2.3538	0.603071	3.92539	|	0.417132	2.3538	0.603071	3.92539	|					|			0.894181	1.17146	|	30.531	1.98655	15.3688		|	62.6067	18.2966			|	0.070552	0.343526	1.35968
				|	less than 536,6810 nm diameter at p/p° = 0,996402127:	0,285746 cm³/g			|	0.496356	50.5525	2.68015	05:30	101.847	|	0.456641	2.50509	0.585556	3.70612	|	0.456641	2.50509	0.585556	3.70612	|					|			0.905056	1.30537	|	32.6159	2.04463	15.952		|					|	0.0903514	0.360235	1.42317	*
				|					|	0.535735	54.5608	2.88484	05:36	101.843	|	0.496356	2.68015	0.562061	3.43764	|	0.496356	2.68015	0.562061	3.43764	|					|			0.914965	1.45671	|	34.8087	2.10753	16.5164		|					|	0.10901	0.374682	1.47784	*
				|	t-Plot micropore volume:	-0,000278 cm³/g			|	0.575499	58.6094	3.13004	05:42	101.841	|	0.535735	2.88484	0.541838	3.24058	|	0.535735	2.88484	0.541838	3.24058	|					|			0.919589	1.54022	|	38.2615	2.21315	17.2883		|					|	0.133978	0.392747	1.54638	*
				|					|	0.614806	62.6067	3.42176	05:49	101.832	|	0.575499	3.13004	0.523198	3.07825	|	0.575499	3.13004	0.523198	3.07825	|					|			0.928405	1.72815	|	42.4833	2.3538	18.0488		|					|	0.149447	0.403443	1.58759	*
				|	BJH Adsorption cumulative volume of pores				|	0.654717	66.6739	3.7838	05:57	101.836	|	0.614806	3.42176	0.50237	2.91738	|	0.614806	3.42176	0.50237	2.91738	|					|			0.939223	2.03413	|	46.5082	2.50509	18.5655		|					|	0.173656	0.419676	1.65107	*
				|	between 1,7000 nm and 300,0000 nm diameter:	0,270979 cm³/g			|	0.693856	70.6506	4.22307	06:06	101.823	|	0.654717	3.7838	0.482896	2.77649	|	0.654717	3.7838	0.482896	2.77649	|					|			0.946013	2.27703	|	50.5525	2.68015	18.8618		|					|	0.198686	0.436033	1.71585	*
				|					|	0.734076	74.7515	4.76697	06:16	101.831	|	0.693856	4.22307	0.463047	2.6302	|	0.693856	4.22307	0.463047	2.6302	|					|			0.960862	3.14276	|	54.5608	2.88484	18.913		|					|	0.223782	0.452194	1.78129	*
				|	BJH Desorption cumulative volume of pores				|	0.773654	78.7775	5.39983	06:27	101.825	|	0.734076	4.76697	0.426272	2.41072	|	0.734076	4.76697	0.426272	2.41072	|					|			0.971577	4.31861	|	58.6094	3.13004	18.7248		|					|	0.249026	0.468362	1.84798	*
				|	between 1,7000 nm and 300,0000 nm diameter:	0,289382 cm³/g			|	0.822897	83.7836	6.1958	06:42	101.815	|	0.773654	5.39983	0.380874	2.23964	|	0.773654	5.39983	0.380874	2.23964	|					|			0.975866	5.08012	|	62.6067	3.42176	18.2966		|					|	0.275714	0.485493	1.92006	*
				|					|	0.854574	87.0049	6.7293	06:52	101.811	|	0.822897	6.1958	0.331496	2.08593	|	0.822897	6.1958	0.331496	2.08593	|					|			0.980078	6.14758	|					|					|	0.29974	0.501051	1.98655
				|					|	0.894181	91.0352	7.21332	07:01	101.809	|	0.854574	6.7293	0.323425	2.0626	|	0.854574	6.7293	0.323425	2.0626	|					|			0.98468	7.97765	|					|					|	0.320215	0.514473	2.04463
				|					|	0.905056	92.1433	7.3025	07:06	101.81	|	0.894181	7.21332	0.310994	2.02635	|	0.894181	7.21332	0.310994	2.02635	|					|			0.987448	9.72721	|										|	0.341735	0.528797	2.10753
				|	Pore Size				|	0.914965	93.15	7.3864	07:11	101.807	|	0.905056	7.3025	0.30038	1.99656	|	0.905056	7.3025	0.30038	1.99656	|					|			0.989884	12.0531	|										|	0.375649	0.55195	2.21315
				|					|	0.919589	93.6207	7.42502	07:15	101.807	|	0.914965	7.3864	0.288215	1.96243	|	0.914965	7.3864	0.288215	1.96243	|					|			0.991911	15.0559	|										|	0.417132	0.581504	2.3538
				|	Adsorption average pore diameter (4V/A by BET):	8,21604 nm			|	0.928405	94.5221	7.50369	07:19	101.811	|	0.919589	7.42502	0.275518	1.92732	|	0.919589	7.42502	0.275518	1.92732	|					|			0.994229	21.0747	|										|	0.456641	0.61126	2.50509
				|					|	0.939223	95.6205	7.59717	07:24	101.808	|	0.928405	7.50369	0.252663	1.86547	|	0.928405	7.50369	0.252663	1.86547	|					|			0.994855	23.6107	|										|	0.496356	0.643158	2.68015
				|	BJH Adsorption average pore diameter (4V/A):	6,8265 nm			|	0.946013	96.313	7.69556	07:30	101.809	|	0.939223	7.59717	0.226068	1.79501	|	0.939223	7.59717	0.226068	1.79501	|					|			0.996402	33.6019	|										|	0.535735	0.67721	2.88484
				|					|	0.960862	97.8282	7.81189	07:35	101.813	|	0.946013	7.69556	0.200943	1.7295	|	0.946013	7.69556	0.200943	1.7295	|					|					|										|	0.575499	0.714609	3.13004
				|	BJH Desorption average pore diameter (4V/A):	6,0364 nm			|	0.971577	98.9238	7.91531	07:40	101.818	|	0.960862	7.81189	0.188056	1.69605	|	0.960862	7.81189	0.188056	1.69605	|																				|	0.614806	0.755255	3.42176
				|					|	0.975866	99.3594	7.95945	07:43	101.817	|	0.971577	7.91531	0.175447	1.6633	|	0.971577	7.91531	0.175447	1.6633	|																				|	0.654717	0.801187	3.7838
				|					|	0.980078	99.7872	8.00327	07:47	101.815	|	0.975866	7.95945	0.152387	1.60302	|	0.975866	7.95945	0.152387	1.60302	|																				|	0.693856	0.851987	4.22307
				|					|	0.98468	100.254	8.05654	07:51	101.814	|	0.980078	8.00327	0.12671	1.53442	|	0.980078	8.00327	0.12671	1.53442	|																				|	0.734076	0.911843	4.76697
				|	Freundlich				|	0.987448	100.541	8.08766	07:54	101.819	|	0.98468	8.05654	0.105611	1.47573	|	0.98468	8.05654	0.105611	1.47573	|																				|	0.773654	0.980725	5.39983
				|					|	0.989884	100.789	8.11858	07:58	101.819	|	0.987448	8.08766			|	0.987448	8.08766			|																				|	0.822897	1.08584	6.1958
				|	Qm·C:	0,03852 ± 0.0690 mmol/g			|	0.991911	100.996	8.14437	08:00	101.82	|	0.989884	8.11858			|	0.989884	8.11858			|																				|	0.854574	1.16971	6.7293
				|					|	0.994229	101.227	8.17462	08:04	101.815	|	0.991911	8.14437			|	0.991911	8.14437			|																				|	0.894181	1.30162	7.21332
				|	m:	2.5233 ± 0.2077			|	0.994855	101.287	8.19	08:07	101.811	|	0.994229	8.17462			|	0.994229	8.17462			|																				|
				|					|	0.996402	101.449	8.24185	08:18	101.816	|	0.994855	8.19			|	0.994855	8.19			|																				|
				|					|	0.987753	100.575	8.1604	08:21	101.822	|	0.996402	8.24185			|	0.996402	8.24185			|																				|	* The micropore area is not reported because either the micropore volume is negative or the calculated external surface area is larger than the total surface area.
				|					|	0.978606	99.6404	8.09937	08:25	101.819	|					|					|																				|
				|	Temkin				|	0.966737	98.4373	8.03232	08:29	101.824	|
				|					|	0.955174	97.26	7.97731	08:33	101.824	|
				|	q·alpha/Qm:	0.544387 ± 0.074295 kJ/mol·(mmol/g)			|	0.944138	96.1364	7.92851	08:36	101.824	|
				|					|	0.940571	95.767	7.91432	08:38	101.818	|
				|	A:	1.3629 ± 1.0508 kPa			|	0.931439	94.8468	7.87762	08:42	101.828	|
				|					|	0.920631	93.7406	7.83646	08:45	101.822	|
				|					|	0.911278	92.7852	7.79996	08:48	101.819	|
				|					|	0.900819	91.7239	7.75958	08:52	101.823	|
				|	Nanoparticle Size:				|	0.891121	90.7326	7.7205	08:55	101.818	|
				|					|	0.862478	87.82	7.58459	09:00	101.823	|
				|	Average Particle Size	43,1295 nm			|	0.822376	83.7351	7.30661	09:08	101.821	|
				|					|	0.780181	79.4331	6.79661	09:19	101.814	|
				|					|	0.744457	75.793	6.23312	09:32	101.81	|
				|					|	0.726024	73.9139	5.90752	09:41	101.806	|
				|	Horvath-Kawazoe				|	0.698048	71.0683	5.44261	09:57	101.81	|
				|					|	0.684222	69.6676	5.19683	10:05	101.82	|
				|	Maximum pore volume at p/p° = 0,173656171:	0,057243 cm³/g			|	0.666171	67.8328	4.87967	10:14	101.825	|
				|					|	0.620034	63.1395	4.14372	10:26	101.832	|
				|	Median pore width:	0,8570 nm			|	0.603071	61.4168	3.92539	10:35	101.84	|
				|					|	0.585556	59.6333	3.70612	10:43	101.84	|
				|					|	0.562061	57.2417	3.43764	10:51	101.842	|
				|					|	0.541838	55.1751	3.24058	10:58	101.83	|
				|	MP-Method				|	0.523198	53.2744	3.07825	11:05	101.824	|
				|					|	0.50237	51.147	2.91738	11:11	101.811	|
				|	Cumulative surface area of pores between				|	0.482896	49.1665	2.77649	11:18	101.816	|
				|	1,16971 nm and 1,30000 nm hydraulic radius:	72,2518 m²/g			|	0.463047	47.1481	2.6302	11:25	101.821	|
				|					|	0.426272	43.3993	2.41072	11:31	101.811	|
				|	Cumulative pore volume of pores between				|	0.380874	38.7763	2.23964	11:36	101.809	|
				|	1,16971 nm and 1,30000 nm hydraulic radius:	0,084885 cm³/g			|	0.331496	33.7489	2.08593	11:41	101.808	|
				|					|	0.323425	32.9265	2.0626	11:44	101.806	|
				|	Average pore hydraulic radius (V/A):	1,17485 nm			|	0.310994	31.6582	2.02635	11:47	101.797	|
				|					|	0.30038	30.5772	1.99656	11:50	101.795	|
				|					|	0.288215	29.3387	1.96243	11:53	101.795	|
				|					|	0.275518	28.0479	1.92732	11:56	101.8	|
									|	0.252663	25.7197	1.86547	12:00	101.795	|
									|	0.226068	23.0125	1.79501	12:03	101.795	|
									|	0.200943	20.4537	1.7295	12:06	101.788	|
									|	0.188056	19.1412	1.69605	12:09	101.784	|
									|	0.175447	17.8571	1.6633	12:12	101.781	|
									|	0.152387	15.5103	1.60302	12:15	101.782	|
									|	0.12671	12.8974	1.53442	12:19	101.787	|
									|	0.105611	10.7499	1.47573	12:23	101.788	|
									|						|
									|						|
[truncated: 70 more columns]
