# Supplementary material for: Sol–Gel Synthesis of NiO-Fe2O3-SiO2/Al2O3 Catalysts with Statistical and AI-Based Analysis of Experimental Results
Source: Molecules. 2025 Nov 19;30(22):4469. doi: 10.3390/molecules30224469 (PMC12655306; doi:10.3390/molecules30224469)
Supplement: Supplementary file 1 [file molecules-30-04469-s001.zip › BET/025-060 Ni-Fe_5.xls]

## Sheet: Sheet1
Micromeritics Instrument Corporation				|	Micromeritics Instrument Corporation				|	Micromeritics Instrument Corporation					|	Micromeritics Instrument Corporation				|	Micromeritics Instrument Corporation				|	Micromeritics Instrument Corporation				|	Micromeritics Instrument Corporation				|	Micromeritics Instrument Corporation				|	Micromeritics Instrument Corporation				|	Micromeritics Instrument Corporation
TriStar II 3020 3.02	TriStar II 3020 Version 3.02	Page 1		|	TriStar II 3020 3.02	TriStar II 3020 Version 3.02	Page 1		|	TriStar II 3020 3.02	TriStar II 3020 Version 3.02	Page 1			|	TriStar II 3020 3.02	TriStar II 3020 Version 3.02	Page 1		|	TriStar II 3020 3.02	TriStar II 3020 Version 3.02	Page 1		|	TriStar II 3020 3.02	TriStar II 3020 Version 3.02	Page 1		|	TriStar II 3020 3.02	TriStar II 3020 Version 3.02	Page 1		|	TriStar II 3020 3.02	TriStar II 3020 Version 3.02	Page 1		|	TriStar II 3020 3.02	TriStar II 3020 Version 3.02	Page 1		|	TriStar II 3020 3.02	TriStar II 3020 Version 3.02	Page 1
	Serial # 179 Unit 1 Port 1			|		Serial # 179 Unit 1 Port 1			|		Serial # 179 Unit 1 Port 1				|		Serial # 179 Unit 1 Port 1			|		Serial # 179 Unit 1 Port 1			|		Serial # 179 Unit 1 Port 1			|		Serial # 179 Unit 1 Port 1			|		Serial # 179 Unit 1 Port 1			|		Serial # 179 Unit 1 Port 1			|		Serial # 179 Unit 1 Port 1
				|					|						|					|					|					|					|					|					|
				|					|						|					|					|					|					|					|					|
Sample:	Fe-Ni_5			|	Sample:	Fe-Ni_5			|	Sample:	Fe-Ni_5				|	Sample:	Fe-Ni_5			|	Sample:	Fe-Ni_5			|	Sample:	Fe-Ni_5			|	Sample:	Fe-Ni_5			|	Sample:	Fe-Ni_5			|	Sample:	Fe-Ni_5			|	Sample:	Fe-Ni_5
Operator:	Bugrova			|	Operator:	Bugrova			|	Operator:	Bugrova				|	Operator:	Bugrova			|	Operator:	Bugrova			|	Operator:	Bugrova			|	Operator:	Bugrova			|	Operator:	Bugrova			|	Operator:	Bugrova			|	Operator:	Bugrova
Submitter:				|	Submitter:				|	Submitter:					|	Submitter:				|	Submitter:				|	Submitter:				|	Submitter:				|	Submitter:				|	Submitter:				|	Submitter:
File:	C:\TriStar II 3020\data\2025\025-060.SMP			|	File:	C:\TriStar II 3020\data\2025\025-060.SMP			|	File:	C:\TriStar II 3020\data\2025\025-060.SMP				|	File:	C:\TriStar II 3020\data\2025\025-060.SMP			|	File:	C:\TriStar II 3020\data\2025\025-060.SMP			|	File:	C:\TriStar II 3020\data\2025\025-060.SMP			|	File:	C:\TriStar II 3020\data\2025\025-060.SMP			|	File:	C:\TriStar II 3020\data\2025\025-060.SMP			|	File:	C:\TriStar II 3020\data\2025\025-060.SMP			|	File:	C:\TriStar II 3020\data\2025\025-060.SMP
				|					|						|					|					|					|					|					|					|
				|					|						|					|					|					|					|					|					|
Started:	12.05.2025 19:14:04	Analysis Adsorptive:	N2	|	Started:	12.05.2025 19:14:04	Analysis Adsorptive:	N2	|	Started:	12.05.2025 19:14:04	Analysis Adsorptive:	N2		|	Started:	12.05.2025 19:14:04	Analysis Adsorptive:	N2	|	Started:	12.05.2025 19:14:04	Analysis Adsorptive:	N2	|	Started:	12.05.2025 19:14:04	Analysis Adsorptive:	N2	|	Started:	12.05.2025 19:14:04	Analysis Adsorptive:	N2	|	Started:	12.05.2025 19:14:04	Analysis Adsorptive:	N2	|	Started:	12.05.2025 19:14:04	Analysis Adsorptive:	N2	|	Started:	12.05.2025 19:14:04	Analysis Adsorptive:	N2
Completed:	13.05.2025 6:35:41	Analysis Bath Temp.:	77,350 K	|	Completed:	13.05.2025 6:35:41	Analysis Bath Temp.:	77,350 K	|	Completed:	13.05.2025 6:35:41	Analysis Bath Temp.:	77,350 K		|	Completed:	13.05.2025 6:35:41	Analysis Bath Temp.:	77,350 K	|	Completed:	13.05.2025 6:35:41	Analysis Bath Temp.:	77,350 K	|	Completed:	13.05.2025 6:35:41	Analysis Bath Temp.:	77,350 K	|	Completed:	13.05.2025 6:35:41	Analysis Bath Temp.:	77,350 K	|	Completed:	13.05.2025 6:35:41	Analysis Bath Temp.:	77,350 K	|	Completed:	13.05.2025 6:35:41	Analysis Bath Temp.:	77,350 K	|	Completed:	13.05.2025 6:35:41	Analysis Bath Temp.:	77,350 K
Report Time:	13.05.2025 18:36:06	Thermal Correction:	No	|	Report Time:	13.05.2025 18:36:06	Thermal Correction:	No	|	Report Time:	13.05.2025 18:36:06	Thermal Correction:	No		|	Report Time:	13.05.2025 18:36:06	Thermal Correction:	No	|	Report Time:	13.05.2025 18:36:06	Thermal Correction:	No	|	Report Time:	13.05.2025 18:36:06	Thermal Correction:	No	|	Report Time:	13.05.2025 18:36:06	Thermal Correction:	No	|	Report Time:	13.05.2025 18:36:06	Thermal Correction:	No	|	Report Time:	13.05.2025 18:36:06	Thermal Correction:	No	|	Report Time:	13.05.2025 18:36:06	Thermal Correction:	No
Sample Mass:	0,2850 g	Warm Free Space:	17,9617 cm³ Measured	|	Sample Mass:	0,2850 g	Warm Free Space:	17,9617 cm³ Measured	|	Sample Mass:	0,2850 g	Warm Free Space:	17,9617 cm³ Measured		|	Sample Mass:	0,2850 g	Warm Free Space:	17,9617 cm³ Measured	|	Sample Mass:	0,2850 g	Warm Free Space:	17,9617 cm³ Measured	|	Sample Mass:	0,2850 g	Warm Free Space:	17,9617 cm³ Measured	|	Sample Mass:	0,2850 g	Warm Free Space:	17,9617 cm³ Measured	|	Sample Mass:	0,2850 g	Warm Free Space:	17,9617 cm³ Measured	|	Sample Mass:	0,2850 g	Warm Free Space:	17,9617 cm³ Measured	|	Sample Mass:	0,2850 g	Warm Free Space:	17,9617 cm³ Measured
Cold Free Space:	51,3104 cm³	Equilibration Interval:	10 s	|	Cold Free Space:	51,3104 cm³	Equilibration Interval:	10 s	|	Cold Free Space:	51,3104 cm³	Equilibration Interval:	10 s		|	Cold Free Space:	51,3104 cm³	Equilibration Interval:	10 s	|	Cold Free Space:	51,3104 cm³	Equilibration Interval:	10 s	|	Cold Free Space:	51,3104 cm³	Equilibration Interval:	10 s	|	Cold Free Space:	51,3104 cm³	Equilibration Interval:	10 s	|	Cold Free Space:	51,3104 cm³	Equilibration Interval:	10 s	|	Cold Free Space:	51,3104 cm³	Equilibration Interval:	10 s	|	Cold Free Space:	51,3104 cm³	Equilibration Interval:	10 s
Low Pressure Dose:	None	Sample Density:	1,000 g/cm³	|	Low Pressure Dose:	None	Sample Density:	1,000 g/cm³	|	Low Pressure Dose:	None	Sample Density:	1,000 g/cm³		|	Low Pressure Dose:	None	Sample Density:	1,000 g/cm³	|	Low Pressure Dose:	None	Sample Density:	1,000 g/cm³	|	Low Pressure Dose:	None	Sample Density:	1,000 g/cm³	|	Low Pressure Dose:	None	Sample Density:	1,000 g/cm³	|	Low Pressure Dose:	None	Sample Density:	1,000 g/cm³	|	Low Pressure Dose:	None	Sample Density:	1,000 g/cm³	|	Low Pressure Dose:	None	Sample Density:	1,000 g/cm³
Automatic Degas:	No			|	Automatic Degas:	No			|	Automatic Degas:	No				|	Automatic Degas:	No			|	Automatic Degas:	No			|	Automatic Degas:	No			|	Automatic Degas:	No			|	Automatic Degas:	No			|	Automatic Degas:	No			|	Automatic Degas:	No
				|					|						|					|					|					|					|					|					|
				|					|						|					|					|					|					|					|					|
Comments: 200oC 2h				|	Comments: 200oC 2h				|	Comments: 200oC 2h					|	Comments: 200oC 2h				|	Comments: 200oC 2h				|	Comments: 200oC 2h				|	Comments: 200oC 2h				|	Comments: 200oC 2h				|	Comments: 200oC 2h				|	Comments: 200oC 2h
				|					|						|					|					|					|					|					|					|
				|					|						|					|					|					|					|					|					|
				|					|						|					|					|					|					|					|					|
				|					|						|					|					|					|					|					|					|
Report Preparation Errors				|	Summary Report				|	Isotherm Tabular Report					|	Isotherm Linear Plot				|	Isotherm Log Plot				|	BET Report				|	BET Surface Area Plot				|	Langmuir Report				|	Langmuir Surface Area Plot				|	t-Plot Report
				|					|						|					|					|					|					|					|					|
2437- Overlay file C:\TriStar II 3020\data\018-193.SMP does not exist.				|					|	Relative Pressure (p/p°)	Absolute Pressure (kPa)	Quantity Adsorbed (mmol/g)	Elapsed Time (h:min)	Saturation Pressure (kPa)	|					|					|	BET Surface Area:	134.7593 ± 0.1740 m²/g			|					|	Langmuir Surface Area:	346,5254 ± 29,1959 m²/g			|					|	Micropore Volume:	-0.000159 cm³/g
				|					|				01:53	101.984	|	Fe-Ni_5 - Adsorption		Fe-Ni_5 - Desorption		|	Fe-Ni_5 - Adsorption		Fe-Ni_5 - Desorption		|	Slope:	0.716775 ± 0.000921 g/mmol			|	Fe-Ni_5		Not Fitted		|	Slope:	0,28154 ± 0,02372 g/mmol			|	Fe-Ni_5		Not Fitted		|	Micropore Area:	*
				|	Surface Area				|	0.000724236	0.0738888	0.579525	03:03	102.023	|	Relative Pressure (p/p°)	Quantity Adsorbed (mmol/g)	Relative Pressure (p/p°)	Quantity Adsorbed (mmol/g)	|	Relative Pressure (p/p°)	Quantity Adsorbed (mmol/g)	Relative Pressure (p/p°)	Quantity Adsorbed (mmol/g)	|	Y-Intercept:	0.007176 ± 0.000160 g/mmol			|	Relative Pressure (p/p°)	1/[Q(p°/p - 1)]	Relative Pressure (p/p°)	1/[Q(p°/p - 1)]	|	Y-Intercept:	5,298 ± 0,802 kPa·g/mmol			|	Pressure (kPa)	p/Q (kPa·g/mmol)	Pressure (kPa)	p/Q (kPa·g/mmol)	|	External Surface Area:	132.5725 m²/g
				|					|	0.00142254	0.14512	0.689525	03:15	102.015	|	0.000724236	0.579525	0.99761	8.0534	|	0.000724236	0.579525	0.99761	8.0534	|	C:	100.888701			|	0.0586314	0.0488589	0.000724236	0.00125061	|	b:	0,05314 1/kPa			|	2.73088	2.42234			|	Slope:	3.823824 ± 0.027845 mmol/g·nm
				|	Single point surface area at p/p° = 0,994440184:	4,3685 m²/g			|	0.00304783	0.310924	0.800543	03:22	102.015	|	0.00142254	0.689525	0.985095	7.96187	|	0.00142254	0.689525	0.985095	7.96187	|	Qm:	1,38131 mmol/g			|	0.072693	0.0592501	0.00142254	0.00206601	|	Qm:	3,55195 mmol/g			|	5.9798	4.69094			|	Y-Intercept:	-0.004588 ± 0.011818 mmol/g
				|					|	0.00587499	0.599281	0.895498	03:27	102.005	|	0.00304783	0.800543	0.973765	7.89244	|	0.00304783	0.800543	0.973765	7.89244	|	Correlation Coefficient:	0.9999926			|	0.0907642	0.0724175	0.00304783	0.00381885	|	Correlation Coefficient:	0.935777			|	7.4139	5.6036			|	Correlation Coefficient:	0.999814
				|	BET Surface Area:	134,7593 m²/g			|	0.0123391	1.25861	1.00428	03:31	102.002	|	0.00587499	0.895498	0.959666	7.81639	|	0.00587499	0.895498	0.959666	7.81639	|	Molecular Cross-Sectional Area:	0.1620 nm²			|	0.110847	0.0868796	0.00587499	0.00659936	|	Molecular Cross-Sectional Area:	0.1620 nm²			|	9.25683	6.71533			|	Surface Area Correction Factor:	1.000
				|					|	0.0267749	2.73088	1.12737	03:34	101.994	|	0.0123391	1.00428	0.955673	7.79925	|	0.0123391	1.00428	0.955673	7.79925	|					|	0.135837	0.10471	0.0123391	0.0124401	|					|	11.3051	7.87852			|	Density Conversion Factor:	0.0015468
				|	Langmuir Surface Area:	346,5254 m²/g			|	0.0586314	5.9798	1.27475	03:38	101.99	|	0.0267749	1.12737	0.951028	7.7772	|	0.0267749	1.12737	0.951028	7.7772	|					|	0.151117	0.115596	0.0267749	0.0244032	|					|	13.853	9.22803			|	Total Surface Area (BET):	134.7593 m²/g
				|					|	0.072693	7.4139	1.32306	03:41	101.989	|	0.0586314	1.27475	0.941828	7.73694	|	0.0586314	1.27475	0.941828	7.73694	|					|	0.175933	0.133227	0.301302	0.223904	|					|	15.4115	10.0074			|	Thickness Range:	0,35000 nm to 0,50000 nm
				|	t-Plot Micropore Area:	2,1869 m²/g			|	0.0907642	9.25683	1.37846	03:44	101.988	|	0.072693	1.32306	0.931114	7.69295	|	0.072693	1.32306	0.931114	7.69295	|					|	0.200961	0.151061	0.321499	0.239009	|					|	17.9413	11.1959			|	Thickness Equation:	Harkins and Jura
				|					|	0.110847	11.3051	1.43492	03:47	101.988	|	0.0907642	1.37846	0.92104	7.65367	|	0.0907642	1.37846	0.92104	7.65367	|	Relative Pressure (p/p°)	Quantity Adsorbed (mmol/g)	1/[Q(p°/p - 1)]		|	0.225945	0.168906	0.341315	0.253975	|	Pressure (kPa)	Quantity Adsorbed (mmol/g)	p/Q (kPa·g/mmol)		|	20.4927	12.3086			|
				|	t-Plot External Surface Area:	132,5725 m²/g			|	0.135837	13.853	1.50119	03:50	101.982	|	0.110847	1.43492	0.911004	7.61466	|	0.110847	1.43492	0.911004	7.61466	|	0.0586314	1.27475	0.0488589		|	0.250999	0.186942	0.377472	0.281827	|	2.73088	1.12737	2.42234		|	23.041	13.3325			|
				|					|	0.151117	15.4115	1.54	03:53	101.984	|	0.135837	1.50119	0.900934	7.57484	|	0.135837	1.50119	0.900934	7.57484	|	0.072693	1.32306	0.0592501		|	0.275784	0.205091	0.418685	0.314537	|	5.9798	1.27475	4.69094		|	25.5965	14.279			|	Thickness Curve
				|	BJH Adsorption cumulative surface area of pores				|	0.175933	17.9413	1.60248	03:56	101.978	|	0.151117	1.54	0.891087	7.53253	|	0.151117	1.54	0.891087	7.53253	|	0.0907642	1.37846	0.0724175		|			0.458639	0.347233	|	7.4139	1.32306	5.6036		|	28.1216	15.1456			|
				|	between 1,7000 nm and 300,0000 nm diameter:	153.930 m²/g			|	0.200961	20.4927	1.66491	03:59	101.974	|	0.175933	1.60248	0.861496	7.38549	|	0.175933	1.60248	0.861496	7.38549	|	0.110847	1.43492	0.0868796		|			0.498074	0.380144	|	9.25683	1.37846	6.71533		|	30.7236	15.9522			|		t = [ 13.99 / ( 0.034 - log(p/p°) ) ] ^ 0.5
				|					|	0.225945	23.041	1.72817	04:02	101.976	|	0.200961	1.66491	0.819451	7.07759	|	0.200961	1.66491	0.819451	7.07759	|	0.135837	1.50119	0.10471		|			0.536777	0.413225	|	11.3051	1.43492	7.87852		|	32.781	16.5351			|
				|	BJH Desorption cumulative surface area of pores				|	0.250999	25.5965	1.79259	04:05	101.978	|	0.225945	1.72817	0.777361	6.56344	|	0.225945	1.72817	0.777361	6.56344	|	0.151117	1.54	0.115596		|			0.576896	0.447972	|	13.853	1.50119	9.22803		|	34.799	17.0561			|
				|	between 1,7000 nm and 300,0000 nm diameter:	186,8928 m²/g			|	0.275784	28.1216	1.85676	04:08	101.97	|	0.250999	1.79259	0.744101	6.02057	|	0.250999	1.79259	0.744101	6.02057	|	0.175933	1.60248	0.133227		|			0.616286	0.48245	|	15.4115	1.54	10.0074		|	38.4846	17.8873			|	t-Plot Report - Data
				|					|	0.301302	30.7236	1.92598	04:11	101.969	|	0.275784	1.85676	0.720068	5.63099	|	0.275784	1.85676	0.720068	5.63099	|	0.200961	1.66491	0.151061		|			0.655794	0.518348	|	17.9413	1.60248	11.1959		|	42.6831	18.6403			|
				|					|	0.321499	32.781	1.98251	04:15	101.963	|	0.301302	1.92598	0.703135	5.34903	|	0.301302	1.92598	0.703135	5.34903	|	0.225945	1.72817	0.168906		|			0.694779	0.556184	|	20.4927	1.66491	12.3086		|	46.7543	19.1627			|	Relative Pressure (p/p°)	Statistical Thickness (nm)	Quantity Adsorbed (mmol/g)	Fitted
				|					|	0.341315	34.799	2.04026	04:18	101.955	|	0.321499	1.98251	0.682434	5.00202	|	0.321499	1.98251	0.682434	5.00202	|	0.250999	1.79259	0.186942		|			0.734415	0.600311	|	23.041	1.72817	13.3325		|	50.7742	19.4508			|	0.0123391	0.268352	1.00428
				|	Pore Volume				|	0.377472	38.4846	2.15151	04:22	101.954	|	0.341315	2.04026	0.66235	4.67349	|	0.341315	2.04026	0.66235	4.67349	|	0.275784	1.85676	0.205091		|			0.774388	0.657482	|	25.5965	1.79259	14.279		|	54.7173	19.5123			|	0.0267749	0.29512	1.12737
				|					|	0.418685	42.6831	2.28984	04:26	101.946	|	0.377472	2.15151	0.619755	4.03833	|	0.377472	2.15151	0.619755	4.03833	|					|			0.815806	0.748468	|	28.1216	1.85676	15.1456		|	58.8072	19.3211			|	0.0586314	0.332441	1.27475
				|	Single point adsorption total pore volume of pores				|	0.458639	46.7543	2.43985	04:30	101.941	|	0.418685	2.28984	0.603251	3.81798	|	0.418685	2.28984	0.603251	3.81798	|					|			0.858217	0.918118	|	30.7236	1.92598	15.9522		|	62.8179	18.8696			|	0.072693	0.345423	1.32306
				|	less than 805,7305 nm diameter at p/p° = 0,997610495:	0,279212 cm³/g			|	0.498074	50.7742	2.61039	04:35	101.941	|	0.458639	2.43985	0.583138	3.56796	|	0.458639	2.43985	0.583138	3.56796	|					|			0.890134	1.16231	|	32.781	1.98251	16.5351		|					|	0.0907642	0.360567	1.37846	*
				|					|	0.536777	54.7173	2.80425	04:40	101.937	|	0.498074	2.61039	0.561715	3.33661	|	0.498074	2.61039	0.561715	3.33661	|					|			0.904368	1.33199	|	34.799	2.04026	17.0561		|					|	0.110847	0.376054	1.43492	*
				|	t-Plot micropore volume:	-0,000159 cm³/g			|	0.576896	58.8072	3.04368	04:46	101.937	|	0.536777	2.80425	0.542475	3.15502	|	0.536777	2.80425	0.542475	3.15502	|					|			0.907796	1.38112	|	38.4846	2.15151	17.8873		|					|	0.135837	0.39405	1.50119	*
				|					|	0.616286	62.8179	3.32906	04:53	101.93	|	0.576896	3.04368	0.522522	2.98458	|	0.576896	3.04368	0.522522	2.98458	|					|			0.918145	1.55374	|	42.6831	2.28984	18.6403		|					|	0.151117	0.404581	1.54	*
				|	BJH Adsorption cumulative volume of pores				|	0.655794	66.8384	3.67559	05:00	101.92	|	0.616286	3.32906	0.501743	2.82973	|	0.616286	3.32906	0.501743	2.82973	|					|			0.928868	1.78535	|	46.7543	2.43985	19.1627		|					|	0.175933	0.421178	1.60248	*
				|	between 1,7000 nm and 300,0000 nm diameter:	0,264417 cm³/g			|	0.694779	70.8086	4.09274	05:08	101.915	|	0.655794	3.67559	0.482494	2.69604	|	0.655794	3.67559	0.482494	2.69604	|					|			0.939061	2.08124	|	50.7742	2.61039	19.4508		|					|	0.200961	0.437505	1.66491	*
				|					|	0.734415	74.8416	4.60639	05:17	101.907	|	0.694779	4.09274	0.462991	2.55375	|	0.694779	4.09274	0.462991	2.55375	|					|			0.948901	2.47878	|	54.7173	2.80425	19.5123		|					|	0.225945	0.453582	1.72817	*
				|	BJH Desorption cumulative volume of pores				|	0.774388	78.9125	5.2205	05:27	101.903	|	0.734415	4.60639	0.425319	2.3329	|	0.734415	4.60639	0.425319	2.3329	|					|			0.95846	3.04171	|	58.8072	3.04368	19.3211		|					|	0.250999	0.469626	1.79259	*
				|	between 1,7000 nm and 300,0000 nm diameter:	0,282612 cm³/g			|	0.815806	83.1218	5.91751	05:37	101.889	|	0.774388	5.2205	0.381819	2.16873	|	0.774388	5.2205	0.381819	2.16873	|					|			0.9694	4.1152	|	62.8179	3.32906	18.8696		|					|	0.275784	0.485539	1.85676	*
				|					|	0.858217	87.4165	6.59288	05:48	101.858	|	0.815806	5.91751	0.346443	2.05722	|	0.815806	5.91751	0.346443	2.05722	|					|			0.975246	5.07799	|					|					|	0.301302	0.502069	1.92598
				|					|	0.890134	90.6694	6.97057	05:56	101.86	|	0.858217	6.59288	0.322239	1.98663	|	0.858217	6.59288	0.322239	1.98663	|					|			0.979376	6.08518	|					|					|	0.321499	0.515321	1.98251
				|					|	0.904368	92.1174	7.09976	06:02	101.858	|	0.890134	6.97057	0.310862	1.95403	|	0.890134	6.97057	0.310862	1.95403	|					|			0.985062	8.38002	|										|	0.341315	0.528515	2.04026
				|	Pore Size				|	0.907796	92.4669	7.12863	06:05	101.859	|	0.904368	7.09976	0.300476	1.92476	|	0.904368	7.09976	0.300476	1.92476	|					|			0.988148	10.549	|										|	0.377472	0.553217	2.15151
				|					|	0.918145	93.5291	7.21915	06:09	101.868	|	0.907796	7.12863	0.288007	1.89084	|	0.907796	7.12863	0.288007	1.89084	|					|			0.990216	12.7677	|										|	0.418685	0.582641	2.28984
				|	Adsorption average pore diameter (4V/A by BET):	8,28773 nm			|	0.928868	94.6113	7.31414	06:13	101.857	|	0.918145	7.21915	0.275614	1.857	|	0.918145	7.21915	0.275614	1.857	|					|			0.99223	16.0528	|										|	0.458639	0.612815	2.43985
				|					|	0.939061	95.6419	7.40422	06:18	101.848	|	0.928868	7.31414	0.252153	1.79494	|	0.928868	7.31414	0.252153	1.79494	|					|			0.994392	22.2071	|										|	0.498074	0.644589	2.61039
				|	BJH Adsorption average pore diameter (4V/A):	6,8711 nm			|	0.948901	96.6392	7.49155	06:22	101.843	|	0.939061	7.40422	0.225847	1.7278	|	0.939061	7.40422	0.225847	1.7278	|					|			0.994744	23.6663	|										|	0.536777	0.678149	2.80425
				|					|	0.95846	97.5994	7.58557	06:26	101.829	|	0.948901	7.49155	0.200881	1.66485	|	0.948901	7.49155	0.200881	1.66485	|					|			0.99761	51.8411	|										|	0.576896	0.715987	3.04368
				|	BJH Desorption average pore diameter (4V/A):	6,0486 nm			|	0.9694	98.7101	7.69817	06:31	101.826	|	0.95846	7.58557	0.187959	1.63268	|	0.95846	7.58557	0.187959	1.63268	|					|					|										|	0.616286	0.756868	3.32906
				|					|	0.975246	99.3	7.75842	06:35	101.821	|	0.9694	7.69817	0.175427	1.60134	|	0.9694	7.69817	0.175427	1.60134	|																				|	0.655794	0.802502	3.67559
				|					|	0.979376	99.7238	7.80359	06:38	101.824	|	0.975246	7.75842	0.151819	1.54194	|	0.975246	7.75842	0.151819	1.54194	|																				|	0.694779	0.853267	4.09274
				|					|	0.985062	100.285	7.86919	06:42	101.806	|	0.979376	7.80359	0.125663	1.47501	|	0.979376	7.80359	0.125663	1.47501	|																				|	0.734415	0.912386	4.60639
				|	Freundlich				|	0.988148	100.607	7.90359	06:45	101.814	|	0.985062	7.86919	0.102073	1.41114	|	0.985062	7.86919	0.102073	1.41114	|																				|	0.774388	0.982116	5.2205
				|					|	0.990216	100.814	7.92705	06:47	101.81	|	0.988148	7.90359			|	0.988148	7.90359			|																				|	0.815806	1.06904	5.91751
				|	Qm·C:	0,03705 ± 0.0667 mmol/g			|	0.99223	101.016	7.95455	06:50	101.807	|	0.990216	7.92705			|	0.990216	7.92705			|																				|	0.858217	1.18042	6.59288
				|					|	0.994392	101.232	7.98406	06:53	101.803	|	0.99223	7.95455			|	0.99223	7.95455			|																				|	0.890134	1.28637	6.97057
				|	m:	2.5093 ± 0.2063			|	0.994744	101.27	7.99769	06:56	101.805	|	0.994392	7.98406			|	0.994392	7.98406			|																				|
				|					|	0.99761	101.563	8.0534	07:06	101.806	|	0.994744	7.99769			|	0.994744	7.99769			|																				|
				|					|	0.985095	100.287	7.96187	07:10	101.805	|	0.99761	8.0534			|	0.99761	8.0534			|																				|	* The micropore area is not reported because either the micropore volume is negative or the calculated external surface area is larger than the total surface area.
				|					|	0.973765	99.1296	7.89244	07:14	101.8	|					|					|																				|
				|	Temkin				|	0.959666	97.6881	7.81639	07:18	101.794	|
				|					|	0.955673	97.2795	7.79925	07:20	101.792	|
				|	q·alpha/Qm:	0.559075 ± 0.076714 kJ/mol·(mmol/g)			|	0.951028	96.8096	7.7772	07:22	101.795	|
				|					|	0.941828	95.8776	7.73694	07:25	101.799	|
				|	A:	1.3500 ± 1.0470 kPa			|	0.931114	94.7775	7.69295	07:28	101.789	|
				|					|	0.92104	93.7533	7.65367	07:31	101.791	|
				|					|	0.911004	92.7338	7.61466	07:34	101.793	|
				|					|	0.900934	91.7124	7.57484	07:36	101.797	|
				|	Nanoparticle Size:				|	0.891087	90.7088	7.53253	07:39	101.796	|
				|					|	0.861496	87.6937	7.38549	07:45	101.792	|
				|	Average Particle Size	44,5238 nm			|	0.819451	83.4213	7.07759	07:54	101.801	|
				|					|	0.777361	79.1242	6.56344	08:06	101.786	|
				|					|	0.744101	75.7531	6.02057	08:15	101.805	|
				|					|	0.720068	73.3038	5.63099	08:24	101.801	|
				|	Horvath-Kawazoe				|	0.703135	71.5866	5.34903	08:33	101.811	|
				|					|	0.682434	69.4837	5.00202	08:43	101.817	|
				|	Maximum pore volume at p/p° = 0,175933280:	0,055558 cm³/g			|	0.66235	67.4382	4.67349	08:52	101.817	|
				|					|	0.619755	63.1144	4.03833	09:04	101.838	|
				|	Median pore width:	0,8634 nm			|	0.603251	61.4354	3.81798	09:12	101.841	|
				|					|	0.583138	59.3912	3.56796	09:19	101.848	|
				|					|	0.561715	57.2035	3.33661	09:27	101.837	|
				|					|	0.542475	55.2484	3.15502	09:33	101.845	|
				|	MP-Method				|	0.522522	53.217	2.98458	09:39	101.846	|
				|					|	0.501743	51.1041	2.82973	09:45	101.853	|
				|	Cumulative surface area of pores between				|	0.482494	49.1392	2.69604	09:51	101.844	|
				|	1,18042 nm and 1,30000 nm hydraulic radius:	154,2804 m²/g			|	0.462991	47.1525	2.55375	09:58	101.843	|
				|					|	0.425319	43.3161	2.3329	10:03	101.844	|
				|	Cumulative pore volume of pores between				|	0.381819	38.8812	2.16873	10:08	101.832	|
				|	1,18042 nm and 1,30000 nm hydraulic radius:	0,192032 cm³/g			|	0.346443	35.2813	2.05722	10:11	101.839	|
				|					|	0.322239	32.8146	1.98663	10:15	101.833	|
				|	Average pore hydraulic radius (V/A):	1,24469 nm			|	0.310862	31.6612	1.95403	10:18	101.85	|
				|					|	0.300476	30.601	1.92476	10:21	101.841	|
				|					|	0.288007	29.3307	1.89084	10:23	101.84	|
				|					|	0.275614	28.0683	1.857	10:26	101.839	|
									|	0.252153	25.6776	1.79494	10:29	101.833	|
									|	0.225847	23.0016	1.7278	10:32	101.846	|
									|	0.200881	20.4597	1.66485	10:35	101.85	|
									|	0.187959	19.14	1.63268	10:38	101.831	|
									|	0.175427	17.8647	1.60134	10:41	101.835	|
									|	0.151819	15.4592	1.54194	10:44	101.826	|
									|	0.125663	12.7967	1.47501	10:47	101.833	|
									|	0.102073	10.3945	1.41114	10:50	101.834	|
									|						|
									|						|
[truncated: 70 more columns]
