# Supplementary material for: Sol–Gel Synthesis of NiO-Fe2O3-SiO2/Al2O3 Catalysts with Statistical and AI-Based Analysis of Experimental Results
Source: Molecules. 2025 Nov 19;30(22):4469. doi: 10.3390/molecules30224469 (PMC12655306; doi:10.3390/molecules30224469)
Supplement: Supplementary file 1 [file molecules-30-04469-s001.zip › datatable.csv]

	tech0	tech1	Sample_ID	Heating_rate_C_per_min	Ni_Fe_ratio	Dispersion_vs_Agglomeration	No_Cracks	Porosity	Surface_area_m2_g	Particle_size_microns	Pore_volume_cm3_g	Pore_size_nm	Ni	Fe	Si	Al	O	Ni_Fe_ratio_num	Ni_Fe_ratio_log10	Ni_Fe_ratio_log	tech2	index	Process_characteristics	Conversion_Rate	Selectivity	Decreased_activity
0	1	11	1	1	1/1	True	True	True	135.15	0.044	0.28	8.33	1.13	1.12	0.14	42.44	55.53	1.0	0.0	0.0	1	1.0	1.0	85.0	88.0	1.8
1	2	12	1	1	1/1	True	True	True	135.67	0.044	0.28	8.31	1.13	1.14	0.14	42.12	55.47	1.0	0.0	0.0		1.0	1.0	85.0	88.0	1.8
2	3	13	1	1	1/1	True	True	True	136.22	0.044	0.28	8.35	1.14	1.13	0.14	42.43	55.39	1.0	0.0	0.0		1.0	1.0	85.0	88.0	1.8
3	4	14	1	1	1/1	True	True	True	135.19	0.044	0.28	8.29	1.12	1.09	0.15	42.32	55.32	1.0	0.0	0.0		1.0	1.0	85.0	88.0	1.8
4	1	21	2	5	1/1	True	True	True	134.62	0.044	0.28	8.33	1.14	1.19	0.13	41.95	55.59	1.0	0.0	0.0	2	2.0	2.0	86.0	89.0	1.7
5	2	22	2	5	1/1	True	True	True	134.86	0.044	0.28	8.34	1.13	1.16	0.12	42.02	55.57	1.0	0.0	0.0		2.0	2.0	86.0	89.0	1.7
6	3	23	2	5	1/1	True	True	True	134.75	0.044	0.28	8.29	1.13	1.19	0.11	41.73	55.84	1.0	0.0	0.0		2.0	2.0	86.0	89.0	1.7
7	4	24	2	5	1/1	True	True	True	134.91	0.044	0.28	8.33	1.15	1.22	0.15	41.22	56.26	1.0	0.0	0.0		2.0	2.0	86.0	89.0	1.7
8	1	31	3	6	1/1	True	False	True					1.6	1.57	0.14	41.23	55.46	1.0	0.0	0.0	3
9	2	32	3	6	1/1	True	False	True					1.63	1.57	0.13	40.98	55.29	1.0	0.0	0.0
10	3	33	3	6	1/1	True	False	True					1.6	1.54	0.14	41.34	55.38	1.0	0.0	0.0
11	4	34	3	6	1/1	True	False	True					1.58	1.59	0.14	41.4	55.72	1.0	0.0	0.0
12	1	41	4	10	1/1	False	False	False					1.5	1.67	0.14	40.23	56.46	1.0	0.0	0.0	4
13	2	42	4	10	1/1	False	False	False					1.49	1.67	0.15	40.27	56.42	1.0	0.0	0.0
14	3	43	4	10	1/1	False	False	False					1.53	1.65	0.13	39.82	56.87	1.0	0.0	0.0
15	4	44	4	10	1/1	False	False	False					1.48	1.69	0.14	40.6	56.09	1.0	0.0	0.0
16	1	51	5	1	1/20	True	True	True	139.12	0.043	0.28	8.22	0.11	2.12	0.13	44.4	53.24	0.05	-1.3010299956639813	-2.995732273553991	5	3.0	5.0	79.0	77.0	1.9
17	2	52	5	1	1/20	True	True	True	138.94	0.044	0.28	8.22	0.11	2.15	0.12	44.54	53.08	0.05	-1.3010299956639813	-2.995732273553991		3.0	5.0	79.0	77.0	1.9
18	3	53	5	1	1/20	True	True	True	138.83	0.044	0.28	8.24	0.11	2.11	0.12	44.29	53.37	0.05	-1.3010299956639813	-2.995732273553991		3.0	5.0	79.0	77.0	1.9
19	4	54	5	1	1/20	True	True	True	138.91	0.043	0.28	8.23	0.11	2.1	0.13	44.4	53.26	0.05	-1.3010299956639813	-2.995732273553991		3.0	5.0	79.0	77.0	1.9
20	1	61	6	5	1/20	True	True	True	138.84	0.044	0.28	8.23	0.12	2.09	0.14	44.31	53.35	0.05	-1.3010299956639813	-2.995732273553991	6	4.0	6.0	77.0	80.0	2.1
21	2	62	6	5	1/20	True	True	True	138.86	0.044	0.28	8.23	0.12	2.08	0.14	44.41	53.25	0.05	-1.3010299956639813	-2.995732273553991		4.0	6.0	77.0	80.0	2.1
22	3	63	6	5	1/20	True	True	True	138.89	0.044	0.28	8.23	0.11	2.11	0.16	44.47	53.15	0.05	-1.3010299956639813	-2.995732273553991		4.0	6.0	77.0	80.0	2.1
23	4	64	6	5	1/20	True	True	True	138.93	0.043	0.28	8.23	0.13	2.08	0.12	44.66	53.01	0.05	-1.3010299956639813	-2.995732273553991		4.0	6.0	77.0	80.0	2.1
24	1	71	7	6	1/20	True	False	True					0.1	2.15	0.12	44.58	53.05	0.05	-1.3010299956639813	-2.995732273553991	7
25	2	72	7	6	1/20	True	False	True					0.09	2.14	0.12	44.53	53.12	0.05	-1.3010299956639813	-2.995732273553991
26	3	73	7	6	1/20	True	False	True					0.1	2.13	0.12	44.24	53.5	0.05	-1.3010299956639813	-2.995732273553991
27	4	74	7	6	1/20	True	False	True					0.12	2.17	0.12	43.72	53.87	0.05	-1.3010299956639813	-2.995732273553991
28	1	81	8	10	1/20	False	False	False					0.13	2.11	0.15	44.34	53.27	0.05	-1.3010299956639813	-2.995732273553991	8
29	2	82	8	10	1/20	False	False	False					0.11	2.11	0.15	44.31	53.32	0.05	-1.3010299956639813	-2.995732273553991
30	3	83	8	10	1/20	False	False	False					0.13	2.16	0.16	44.13	53.42	0.05	-1.3010299956639813	-2.995732273553991
31	4	84	8	10	1/20	False	False	False					0.15	2.06	0.14	44.78	52.87	0.05	-1.3010299956639813	-2.995732273553991
32	1	91	9	1	5/15	True	True	True	137.57	0.043	0.28	8.25	0.57	1.69	0.14	44.25	53.35	0.3333333333333333	-0.4771212547196625	-1.0986122886681098	9	5.0	9.0	75.0	78.0	2.8
33	2	92	9	1	5/15	True	True	True	138.31	0.044	0.28	8.24	0.56	1.68	0.15	44.34	53.27	0.3333333333333333	-0.4771212547196625	-1.0986122886681098		5.0	9.0	75.0	78.0	2.8
34	3	93	9	1	5/15	True	True	True	137.89	0.044	0.28	8.24	0.57	1.7	0.13	44.21	53.39	0.3333333333333333	-0.4771212547196625	-1.0986122886681098		5.0	9.0	75.0	78.0	2.8
35	4	94	9	1	5/15	True	True	True	137.66	0.044	0.28	8.23	0.58	1.69	0.14	44.23	53.36	0.3333333333333333	-0.4771212547196625	-1.0986122886681098		5.0	9.0	75.0	78.0	2.8
36	1	101	10	5	5/15	True	True	True	138.14	0.044	0.28	8.22	0.55	1.72	0.15	44.36	53.22	0.3333333333333333	-0.4771212547196625	-1.0986122886681098	10	6.0	10.0	76.0	79.0	2.9
37	2	102	10	5	5/15	True	True	True	138.22	0.044	0.28	8.22	0.54	1.71	0.15	44.19	53.41	0.3333333333333333	-0.4771212547196625	-1.0986122886681098		6.0	10.0	76.0	79.0	2.9
38	3	103	10	5	5/15	True	True	True	138.12	0.043	0.28	8.24	0.55	1.72	0.14	44.23	53.36	0.3333333333333333	-0.4771212547196625	-1.0986122886681098		6.0	10.0	76.0	79.0	2.9
39	4	104	10	5	5/15	True	True	True	138.17	0.043	0.28	8.24	0.56	1.73	0.16	44.27	53.28	0.3333333333333333	-0.4771212547196625	-1.0986122886681098		6.0	10.0	76.0	79.0	2.9
40	1	111	11	6	5/15	True	False	True					0.58	1.67	0.13	44.23	53.39	0.3333333333333333	-0.4771212547196625	-1.0986122886681098	11
41	2	112	11	6	5/15	True	False	True					0.57	1.65	0.13	44.24	53.41	0.3333333333333333	-0.4771212547196625	-1.0986122886681098
42	3	113	11	6	5/15	True	False	True					0.59	1.68	0.12	43.98	53.63	0.3333333333333333	-0.4771212547196625	-1.0986122886681098
43	4	114	11	6	5/15	True	False	True					0.58	1.68	0.14	44.31	53.29	0.3333333333333333	-0.4771212547196625	-1.0986122886681098
44	1	121	12	10	5/15	False	False	False					0.56	1.7	0.14	44.3	53.21	0.3333333333333333	-0.4771212547196625	-1.0986122886681098	12
45	2	122	12	10	5/15	False	False	False					0.55	1.69	0.14	44.11	53.51	0.3333333333333333	-0.4771212547196625	-1.0986122886681098
46	3	123	12	10	5/15	False	False	False					0.57	1.71	0.15	44.26	53.34	0.3333333333333333	-0.4771212547196625	-1.0986122886681098
47	4	124	12	10	5/15	False	False	False					0.56	1.7	0.13	44.24	53.37	0.3333333333333333	-0.4771212547196625	-1.0986122886681098
48	1	131	13	1	15/5	True	True	True	134.76	0.044	0.28	8.28	1.68	0.85	0.14	44.2	53.13	3.0	0.47712125471966244	1.0986122886681098	13	7.0	13.0	72.0	78.0	2.5
49	2	132	13	1	15/5	True	True	True	134.84	0.044	0.28	8.29	1.7	0.57	0.14	44.25	53.24	3.0	0.47712125471966244	1.0986122886681098		7.0	13.0	72.0	78.0	2.5
50	3	133	13	1	15/5	True	True	True	134.41	0.044	0.28	8.29	1.69	0.59	0.13	44.22	53.37	3.0	0.47712125471966244	1.0986122886681098		7.0	13.0	72.0	78.0	2.5
51	4	134	13	1	15/5	True	True	True	134.73	0.044	0.28	8.29	1.67	0.59	0.15	44.13	53.46	3.0	0.47712125471966244	1.0986122886681098		7.0	13.0	72.0	78.0	2.5
52	1	141	14	5	15/5	True	True	True	134.82	0.043	0.28	8.31	1.7	0.56	0.16	44.34	53.24	3.0	0.47712125471966244	1.0986122886681098	14	8.0	14.0	76.0	74.0	2.7
53	2	142	14	5	15/5	True	True	True	134.88	0.043	0.28	8.33	1.69	0.54	0.14	44.43	53.2	3.0	0.47712125471966244	1.0986122886681098		8.0	14.0	76.0	74.0	2.7
54	3	143	14	5	15/5	True	True	True	134.68	0.043	0.28	8.33	1.7	0.56	0.15	44.39	53.29	3.0	0.47712125471966244	1.0986122886681098		8.0	14.0	76.0	74.0	2.7
55	4	144	14	5	15/5	True	True	True	134.82	0.043	0.28	8.31	1.72	0.58	0.18	44.19	53.34	3.0	0.47712125471966244	1.0986122886681098		8.0	14.0	76.0	74.0	2.7
56	1	151	15	6	15/5	True	False	True					1.65	0.6	0.14	44.41	53.2	3.0	0.47712125471966244	1.0986122886681098	15
57	2	152	15	6	15/5	True	False	True					1.64	0.59	0.13	44.31	53.33	3.0	0.47712125471966244	1.0986122886681098
58	3	153	15	6	15/5	True	False	True					1.66	0.6	0.14	44.45	53.15	3.0	0.47712125471966244	1.0986122886681098
59	4	154	15	6	15/5	True	False	True					1.65	0.61	0.15	44.46	53.13	3.0	0.47712125471966244	1.0986122886681098
60	1	161	16	10	15/5	False	False	False					1.69	0.57	0.13	44.29	53.32	3.0	0.47712125471966244	1.0986122886681098	16
61	2	162	16	10	15/5	False	False	False					1.68	0.56	0.12	44.12	53.52	3.0	0.47712125471966244	1.0986122886681098
62	3	163	16	10	15/5	False	False	False					1.69	0.58	0.14	44.12	53.21	3.0	0.47712125471966244	1.0986122886681098
63	4	164	16	10	15/5	False	False	False					1.7	0.58	0.14	44.48	53.1	3.0	0.47712125471966244	1.0986122886681098
64	1	171	17	1	20/1	True	True	True	136.9	0.044	0.28	8.27	2.11	0.12	0.13	44.4	53.24	20.0	1.3010299956639813	2.995732273553991	17	9.0	17.0	65.0	78.0	2.8
65	2	172	17	1	20/1	True	True	True	136.59	0.44	0.28	8.26	2.1	0.11	0.13	44.53	53.23	20.0	1.3010299956639813	2.995732273553991		9.0	17.0	65.0	78.0	2.8
66	3	173	17	1	20/1	True	True	True	136.87	0.044	0.28	8.26	2.09	0.12	0.13	44.4	53.26	20.0	1.3010299956639813	2.995732273553991		9.0	17.0	65.0	78.0	2.8
67	4	174	17	1	20/1	True	True	True	136.86	0.043	0.28	8.29	2.12	0.13	0.13	44.25	53.37	20.0	1.3010299956639813	2.995732273553991		9.0	17.0	65.0	78.0	2.8
68	1	181	18	5	20/1	True	True	True	136.83	0.044	0.28	8.28	2.09	0.11	0.14	44.32	53.34	20.0	1.3010299956639813	2.995732273553991	18	10.0	18.0	67.0	80.0	2.6
69	2	182	18	5	20/1	True	True	True	136.83	0.044	0.28	8.28	2.08	0.1	0.14	44.41	53.27	20.0	1.3010299956639813	2.995732273553991		10.0	18.0	67.0	80.0	2.6
70	3	183	18	5	20/1	True	True	True	136.92	0.043	0.28	8.28	2.09	0.11	0.14	44.2	53.46	20.0	1.3010299956639813	2.995732273553991		10.0	18.0	67.0	80.0	2.6
71	4	184	18	5	20/1	True	True	True	136.87	0.044	0.28	8.28	2.1	0.12	0.14	44.42	53.22	20.0	1.3010299956639813	2.995732273553991		10.0	18.0	67.0	80.0	2.6
72	1	191	19	6	20/1	True	False	True					2.12	0.13	0.12	44.32	53.32	20.0	1.3010299956639813	2.995732273553991	19
73	2	192	19	6	20/1	True	False	True					2.11	0.12	0.12	44.35	53.3	20.0	1.3010299956639813	2.995732273553991
74	3	193	19	6	20/1	True	False	True					2.12	0.13	0.12	44.32	53.32	20.0	1.3010299956639813	2.995732273553991
75	4	194	19	6	20/1	True	False	True					2.15	0.17	0.13	44.28	53.27	20.0	1.3010299956639813	2.995732273553991
76	1	201	20	10	20/1	False	False	False					2.1	0.15	0.13	43.37	53.25	20.0	1.3010299956639813	2.995732273553991	20
77	2	202	20	10	20/1	False	False	False					2.09	0.14	0.13	44.65	53.29	20.0	1.3010299956639813	2.995732273553991
78	3	203	20	10	20/1	False	False	False					2.11	0.15	0.11	44.46	53.17	20.0	1.3010299956639813	2.995732273553991
79	4	204	20	10	20/1	False	False	False					2.11	0.16	0.15	44.29	53.31	20.0	1.3010299956639813	2.995732273553991
