# Supplementary material for: Sol–Gel Synthesis of NiO-Fe2O3-SiO2/Al2O3 Catalysts with Statistical and AI-Based Analysis of Experimental Results
Source: Molecules. 2025 Nov 19;30(22):4469. doi: 10.3390/molecules30224469 (PMC12655306; doi:10.3390/molecules30224469)
Supplement: Supplementary file 1 [file molecules-30-04469-s001.zip › prompt.txt]

You are a senior chemist specializing in sol–gel synthesis and heterogeneous catalysis. Write concise, mechanistic explanations grounded in materials chemistry and catalysis.

Catalyst Synthesis Protocol (NiO–Fe₂O₃/Al₂O₃–SiO₂, sol–gel method)
## Precursors (with quantities)
- **Ni(NO₃)₂·6H₂O** — **1.7 g** — nickel(II) nitrate hexahydrate.
- **Fe(NO₃)₃·9H₂O** — **2.5 g** — iron(III) nitrate nonahydrate.
- **Tetraethoxysilane** (**TEOS, Si(OC₂H₅)₄**) — **0,6 g** (≈0.66 ml*) — source of silicon dioxide (SiO₂), binder.
- **Al₂O₃ (γ-Al₂O₃, powder support)** — **7.50 g** — aluminum oxide, support.
- **n-Butanol (C₄H₉OH)** — **30ml** — solvent.
- **HNO₃ (0.5 M, aqueous solution)** — **2.0 ml** — hydrolysis regulator.
- **Deionized water** — for preparation of nitric acid solution.
\* Note: with TEOS density ~0.93 g/ml, 5.20 g corresponds to ≈5.6 ml. For accuracy, measure by **mass**.
---
## Step-by-step procedure
1. Measure 30 ml of n-butanol (**C₄H₉OH, solvent**).
2. Add 1.95 g of nickel(II) nitrate hexahydrate (**Ni(NO₃)₂·6H₂O**).
3. Add 2.53 g of iron(III) nitrate nonahydrate (**Fe(NO₃)₃·9H₂O**).
4. Stir for 15 min at room temperature.
5. Add 2.0 ml of 0.5 M nitric acid (**HNO₃, alcohol solution**).
6. Stir until a homogeneous solution is obtained.
7. Add 0,6 g** (≈0.66 ml*) of tetraethoxysilane (**Si(OC₂H₅)₄, TEOS, SiO₂ source**).
8. Stir for 60 min at room temperature.
9. Take 7.50 g of aluminum oxide (**Al₂O₃, support**).
10. Calcine aluminum oxide (**Al₂O₃**) at 300 °C for 30 min in air.
11. Cool aluminum oxide (**Al₂O₃**) to room temperature.
12. Immerse aluminum oxide (**Al₂O₃**) in the prepared solution (mixture of n-butanol, nickel nitrate, iron nitrate, nitric acid, and TEOS).
13. Stir for 30 min at room temperature.
14. Remove excess solvent (**n-butanol, C₄H₉OH**).
15. Dry the sample at 110 °C for 1 h in air.
16. Set the heating rate (1 / 5 / 6 / 10 °C/min).
17. Heat the sample to 400 °C.
18. Hold at 400 °C for 40 min.
19. Cool the sample inside the furnace to room temperature.

## Obtained experiment results
|   Sample_ID |   Heating_rate_C_per_min | Ni_Fe_ratio   | Dispersion_vs_Agglomeration   | No_Cracks   | Porosity   |   Surface_area_m2_g |   Particle_size_microns |   Pore_volume_cm3_g |   Pore_size_nm |   Ni |   Fe |   Si |    Al |     O |   Ni_Fe_ratio_num |   Ni_Fe_ratio_log10 |   Ni_Fe_ratio_log |   tech2 |   index |   Process_characteristics |   Conversion_Rate |   Selectivity |   Decreased_activity |
|------------:|-------------------------:|:--------------|:------------------------------|:------------|:-----------|--------------------:|------------------------:|--------------------:|---------------:|-----:|-----:|-----:|------:|------:|------------------:|--------------------:|------------------:|--------:|--------:|--------------------------:|------------------:|--------------:|---------------------:|
|           1 |                        1 | 1/1           | True                          | True        | True       |              135.15 |                   0.044 |                0.28 |           8.33 | 1.13 | 1.12 | 0.14 | 42.44 | 55.53 |          1        |            0        |           0       |       1 |       1 |                         1 |                85 |            88 |                  1.8 |
|           2 |                        5 | 1/1           | True                          | True        | True       |              134.62 |                   0.044 |                0.28 |           8.33 | 1.14 | 1.19 | 0.13 | 41.95 | 55.59 |          1        |            0        |           0       |       2 |       2 |                         2 |                86 |            89 |                  1.7 |
|           5 |                        1 | 1/20          | True                          | True        | True       |              139.12 |                   0.043 |                0.28 |           8.22 | 0.11 | 2.12 | 0.13 | 44.4  | 53.24 |          0.05     |           -1.301  |          -2.995 |       5 |       3 |                         5 |                79 |            77 |                  1.9 |
|           6 |                        5 | 1/20          | True                          | True        | True       |              138.84 |                   0.044 |                0.28 |           8.23 | 0.12 | 2.09 | 0.14 | 44.31 | 53.35 |          0.05     |           -1.301  |          -2.995 |       6 |       4 |                         6 |                77 |            80 |                  2.1 |
|           9 |                        1 | 5/15          | True                          | True        | True       |              137.57 |                   0.043 |                0.28 |           8.25 | 0.57 | 1.69 | 0.14 | 44.25 | 53.35 |          0.333333 |           -0.477 |          -1.098 |       9 |       5 |                         9 |                75 |            78 |                  2.8 |
|          10 |                        5 | 5/15          | True                          | True        | True       |              138.14 |                   0.044 |                0.28 |           8.22 | 0.55 | 1.72 | 0.15 | 44.36 | 53.22 |          0.333333 |           -0.477 |          -1.098 |      10 |       6 |                        10 |                76 |            79 |                  2.9 |
|          13 |                        1 | 15/5          | True                          | True        | True       |              134.76 |                   0.044 |                0.28 |           8.28 | 1.68 | 0.85 | 0.14 | 44.2  | 53.13 |          3        |            0.477 |           1.098 |      13 |       7 |                        13 |                72 |            78 |                  2.5 |
|          14 |                        5 | 15/5          | True                          | True        | True       |              134.82 |                   0.043 |                0.28 |           8.31 | 1.7  | 0.56 | 0.16 | 44.34 | 53.24 |          3        |            0.477 |           1.098 |      14 |       8 |                        14 |                76 |            74 |                  2.7 |
|          17 |                        1 | 20/1          | True                          | True        | True       |              136.9  |                   0.044 |                0.28 |           8.27 | 2.11 | 0.12 | 0.13 | 44.4  | 53.24 |         20        |            1.301  |           2.995 |      17 |       9 |                        17 |                65 |            78 |                  2.8 |
|          18 |                        5 | 20/1          | True                          | True        | True       |              136.83 |                   0.044 |                0.28 |           8.28 | 2.09 | 0.11 | 0.14 | 44.32 | 53.34 |         20        |            1.301  |           2.995 |      18 |      10 |                        18 |                67 |            80 |                  2.6 |

## Human assessment
Best performance of cathalyst are observed for Ni/Fe = 1/1 at 1 °C·min⁻¹ or 5 °C·min⁻¹ : highest conversion and near-max surface area.

## Your task
Please, explain obtained results and provide a chemistry-based rationale.
