# Supplementary material for: Sol–Gel Synthesis of NiO-Fe2O3-SiO2/Al2O3 Catalysts with Statistical and AI-Based Analysis of Experimental Results
Source: Molecules. 2025 Nov 19;30(22):4469. doi: 10.3390/molecules30224469 (PMC12655306; doi:10.3390/molecules30224469)
Supplement: Supplementary file 1 [file molecules-30-04469-s001.zip › results.txt]

[Qwen-3-Max]

The observed catalytic performance trends for the NiO–Fe₂O₃/Al₂O₃–SiO₂ catalysts synthesized via sol–gel impregnation can be rationalized through metal–support interactions, oxide phase dispersion, and thermal evolution kinetics during calcination. 
 
1. Optimal Ni/Fe = 1/1 Ratio and High Activity 

    Synergistic redox coupling: At a 1:1 Ni:Fe molar ratio, Ni²⁺ and Fe³⁺ form a mixed oxide phase (e.g., NiFe₂O₄-like spinel domains) during calcination at 400 °C. This promotes electron transfer between Ni and Fe, enhancing redox activity (Ni²⁺ ↔ Ni³⁺; Fe³⁺ ↔ Fe²⁺), which is critical for oxidation or reforming reactions.
    Improved dispersion: Equimolar Ni and Fe nitrate precursors co-hydrolyze and co-condense more uniformly in the TEOS/n-butanol sol, minimizing isolated agglomerates. This yields smaller (<50 nm) and well-distributed NiO–Fe₂O₃ nanoparticles on the γ-Al₂O₃ surface, consistent with the high surface area (~135 m²/g) and narrow pore size (~8.3 nm).
    Stabilization by SiO₂ binder: TEOS-derived SiO₂ forms a thin, cross-linked silica network during sol–gel processing, which anchors metal oxides to the Al₂O₃ support, suppressing sintering during calcination and reaction.
     
2. Effect of Ni/Fe Deviation 

    Ni-rich (e.g., 20/1): Excess NiO forms large crystallites due to lower solubility and weaker interaction with Fe-deficient matrix. NiO agglomeration reduces accessible active sites, lowering conversion (65–67%) despite high Ni content.
    Fe-rich (e.g., 1/20): Fe₂O₃ tends to form hematite-like clusters that are less reducible and catalytically inert under typical reaction conditions. Excess Fe also promotes pore blocking, though surface area remains high due to Al₂O₃ dominance.
 
3. Insensitivity to Heating Rate (1 vs. 5 °C·min⁻¹) 

    The calcination temperature (400 °C) is below the onset of significant NiO or Fe₂O₃ crystallite growth (>500 °C), so moderate heating rates do not alter final oxide morphology.
    Nitrate decomposition (Ni(NO₃)₂ → NiO + 2NO₂ + ½O₂; Fe(NO₃)₃ → Fe₂O₃ + 6NO₂ + 1.5O₂) is complete well below 400 °C, and TEOS condensation is finalized during the 1-h drying step at 110 °C. Thus, ramp rate has minimal effect on pore structure or metal distribution within this range.
     
4. Structural Integrity and Porosity 

    All samples show high surface area (~135–139 m²/g), low cracking, and uniform mesoporosity (~8.2–8.3 nm), indicating that:
        The γ-Al₂O₃ support (pre-calcined at 300 °C) provides mechanical stability.
        TEOS-derived SiO₂ acts as a mesopore-preserving binder without densifying the network.
        Nitric acid catalyzes controlled TEOS hydrolysis (Si(OR)₄ + 4H₂O → Si(OH)₄ + 4ROH), preventing rapid gelation and ensuring homogeneous metal incorporation.
 
Conclusion 

The Ni/Fe = 1/1 composition maximizes catalytic performance by enabling atomic-level synergy between redox-active Ni and Fe centers within a thermally stable, high-surface-area Al₂O₃–SiO₂ matrix. Deviations from this ratio favor segregation of less active single-metal oxides, while the sol–gel protocol ensures reproducible nanostructure irrespective of modest calcination ramp differences. This underscores the importance of compositional balance over thermal protocol fine-tuning in this system.


[Qwen3-VL-235B-A22B]

**Chemistry-Based Rationale for NiO–Fe₂O₃/Al₂O₃–SiO₂ Catalyst Performance**

The observed catalytic performance trends are governed by **metal oxide speciation, dispersion dynamics during calcination, and structural evolution of the mixed oxide phase**, all modulated by the **Ni:Fe molar ratio** and **thermal ramp rate**. The sol–gel synthesis creates a composite where Ni²⁺ and Fe³⁺ ions are co-precipitated within an Al₂O₃-supported SiO₂ network; subsequent calcination induces oxide formation, crystallization, and sintering.

---

### 1. **Optimal Performance at Ni:Fe = 1:1**
The highest conversion (85–86%) and selectivity (88–89%) occur at equimolar Ni:Fe ratios (Samples 1, 2). This reflects:

- **Synergistic Redox Couple Formation**: Ni²⁺/Ni³⁺ and Fe³⁺/Fe²⁺ redox pairs facilitate electron transfer critical for oxidation/reduction reactions. At 1:1, the system achieves optimal charge compensation and lattice matching in the forming spinel-like phases (e.g., NiFe₂O₄), enhancing oxygen mobility and active site density.
  
- **Minimized Phase Segregation**: Equimolar ratios favor homogeneous nucleation of a single mixed oxide phase (NiFe₂O₄) over separate NiO and Fe₂O₃ domains. XRD would likely show dominant spinel peaks with minimal hematite or bunsenite reflections. This homogeneity maximizes interfacial sites and prevents isolated, less-active oxides.

- **Stabilized Dispersion**: The SiO₂ binder and γ-Al₂O₃ support inhibit agglomeration of Ni–Fe species. At 1:1, the cations co-condense into a uniform gel, minimizing localized clustering that leads to particle growth upon calcination.

---

### 2. **Impact of Heating Rate (1 vs. 5 °C/min)**
Performance is nearly identical at 1 and 5 °C/min for Ni:Fe = 1:1 (Conversion 85% vs. 86%; Selectivity 88% vs. 89%). This suggests:

- **Kinetic Control Dominates Over Thermal Shock**: The slow ramp (1 °C/min) allows gradual solvent removal and hydroxyl condensation, promoting densification without cracking. The faster ramp (5 °C/min) still permits sufficient time for structural relaxation due to the low thermal mass and high porosity of the gel. Both rates avoid rapid decomposition of nitrates that could cause pore collapse or metal segregation.

- **No Significant Sintering Difference**: Particle size remains constant (~0.044 µm) across heating rates for 1:1 samples, indicating that the temperature profile does not significantly accelerate Ostwald ripening or grain growth within this narrow window (up to 400 °C).

---

### 3. **Decline in Activity at Non-Equimolar Ratios (Ni:Fe ≠ 1:1)**
As the Ni:Fe ratio deviates from unity, conversion and selectivity drop systematically:

- **Ni-Rich Systems (15:5, 20:1)**:
  - Excess Ni²⁺ forms NiO clusters that are less reducible than NiFe₂O₄. NiO has lower oxygen storage capacity and weaker metal-support interaction.
  - Increased Ni content promotes surface enrichment and aggregation during calcination, reducing accessible active sites despite similar surface area (134–137 m²/g).
  - Lower selectivity (74–78%) suggests non-selective side reactions on exposed NiO surfaces.

- **Fe-Rich Systems (1:20, 5:15)**:
  - Excess Fe³⁺ favors hematite (α-Fe₂O₃) formation, which is catalytically inert under many reaction conditions compared to spinel phases.
  - Fe-rich gels may undergo premature gelation or phase separation due to higher hydrolysis rates of Fe³⁺ vs. Ni²⁺, leading to inhomogeneous distribution.
  - Reduced conversion (72–79%) correlates with decreased reducibility and fewer synergistic Ni–Fe interfaces.

---

### 4. **Structural Consistency Across Samples**
All samples exhibit:
- **High Surface Area (~135–139 m²/g)**: Confirms effective templating by TEOS-derived SiO₂ and preservation of mesoporosity from γ-Al₂O₃.
- **Uniform Pore Size (~8.2–8.3 nm)**: Reflects controlled sol–gel condensation kinetics and absence of pore collapse during drying/calcination.
- **No Cracks & High Dispersion**: Indicates successful integration of metal precursors into the silica-alumina matrix, preventing macroscopic defects.

This structural consistency implies that **performance differences arise primarily from chemical composition and redox behavior**, not textural degradation.

---

### 5. **Mechanistic Implications for Catalysis**
The superior activity at Ni:Fe = 1:1 arises from:
- **Enhanced Oxygen Vacancy Formation**: In NiFe₂O₄, Fe³⁺ substitution into NiO lattice creates charge imbalances compensated by oxygen vacancies — key for Mars-van Krevelen mechanisms.
- **Balanced Lewis Acidity/Basicity**: Ni²⁺ provides moderate basicity, Fe³⁺ contributes acidity; their balance optimizes adsorption/desorption of reactants/products.
- **Improved Thermal Stability**: Spinel structure resists reduction/sintering better than binary oxides, maintaining activity over multiple cycles (supported by low deactivation: 1.7–2.9%).

---

### Conclusion
The **Ni:Fe = 1:1 catalyst synthesized via sol–gel method exhibits optimal catalytic performance due to formation of a homogeneous, redox-active NiFe₂O₄ spinel phase** embedded in a thermally stable Al₂O₃–SiO₂ matrix. Heating rate (1–5 °C/min) has negligible impact within this system, as both allow sufficient structural reorganization without inducing sintering. Deviations from 1:1 stoichiometry lead to phase segregation, reduced synergy, and lower activity — confirming that **stoichiometric control is paramount in mixed-metal oxide catalyst design**.

> **Recommendation**: For scale-up, use Ni:Fe = 1:1 with 5 °C/min ramp for efficiency; consider adding a mild reductive pretreatment (e.g., H₂ at 300 °C) to further enhance NiFe₂O₄ reducibility without compromising dispersion.

[DeepSeek]

Of course. As a senior chemist in this field, I will provide a concise, mechanistic explanation for the observed results, focusing on the interplay between the sol-gel synthesis, the resulting material's properties, and its catalytic performance.

### Executive Summary

The superior performance of the **Ni/Fe = 1/1** catalysts (Samples 1 & 2) is attributed to the formation of a highly dispersed, synergistic **NiO-Fe₂O₃ mixed oxide** phase on the Al₂O₃-SiO₂ support. This specific composition optimizes the redox properties and active site density, leading to high conversion and selectivity. The sol-gel protocol successfully creates a mesoporous, high-surface-area matrix that stabilizes this active phase, with the heating rate having a minimal impact at this optimal composition.

---

### Mechanistic Rationale of the Synthesis

The protocol is a classic **supported sol-gel process**, where a pre-formed γ-Al₂O₃ support is impregnated with a sol-gel precursor solution.

1.  **Sol Formation and Hydrolysis:**
    *   **Step 4-8:** The nitrates dissolve in *n*-butanol, providing Ni²⁺ and Fe³⁺ ions. The addition of **HNO₃** serves a dual purpose:
        *   It provides an acidic catalyst for the controlled hydrolysis of **TEOS** (`Si(OC₂H₅)₄ + 4H₂O → Si(OH)₄ + 4C₂H₅OH`).
        *   It prevents premature precipitation of metal hydroxides, keeping the cations in solution.
    *   Under acidic conditions, TEOS hydrolyzes to form **Si(OH)₄**, which begins to condense into a Si-O-Si network. The Ni²⁺ and Fe³⁺ cations are electrostatically associated with this growing silica oligomer network.

2.  **Support Functionalization and Gelation:**
    *   **Step 9-13:** Pre-calcining the γ-Al₂O₃ at 300°C removes adsorbed water and carbonates, creating a high concentration of surface **Al-OH groups**.
    *   Immersing the activated Al₂O₃ in the sol leads to two key processes:
        *   **Chemical Grafting:** The silanol groups (Si-OH) from the hydrolyzed TEOS condense with surface Al-OH groups (`Al-OH + HO-Si → Al-O-Si + H₂O`), chemically tethering the silica binder to the support.
        *   **Capillary Impregnation & Gelation:** The solution, containing the metal cations and silica oligomers, fills the pores of the Al₂O₃. The continued condensation reactions (Si-O-Si, Si-O-Al) form a rigid, amorphous **Al₂O₃–SiO₂** mixed oxide gel *within* the pores, with the Ni and Fe cations homogeneously distributed throughout.

3.  **Drying and Calcination:**
    *   **Step 15:** Drying at 110°C removes the solvent.
    *   **Step 16-18:** Calcination at 400°C in air accomplishes the final material transformation:
        *   **Decomposition:** `Ni(NO₃)₂ → NiO + NOₓ` and `Fe(NO₃)₃ → Fe₂O₃ + NOₓ`. The nitrate ligands are removed, leaving the metal oxides.
        *   **Phase Formation:** At this moderate temperature, the oxides are poorly crystalline and highly dispersed. Crucially, for the 1/1 ratio, NiO and Fe₂O₃ can interact to form a **NiFe₂O�₄-like** spinel interface or a highly synergistic mixed oxide, rather than existing as large, separate crystallites.
        *   **Pore Structure Consolidation:** The gel network strengthens, creating the final mesoporous structure (evidenced by the consistent ~8.3 nm pore size and high surface area ~135 m²/g).

---

### Explanation of the Catalytic Performance

The data clearly shows that the **Ni/Fe ratio** is the primary factor governing catalytic activity, while the heating rate (1 vs. 5 °C/min) has a secondary effect.

#### 1. Why is Ni/Fe = 1/1 Optimal?

*   **Synergistic Redox Chemistry:** NiO is a basic oxide, while Fe₂O₃ is a redox-active oxide. At a 1/1 atomic ratio, they form a highly interactive interface. Fe³⁺ can facilitate electron transfer, enhancing the redox properties of Ni²⁺/Ni³⁺. This synergy creates more potent and numerous active sites for the target reaction (likely oxidation or reforming, given the composition).
*   **Optimal Dispersion:** The data for Samples 1 & 2 shows "True" for dispersion and minimal agglomeration. The similar ionic radii of Ni²⁺ and Fe³⁺ allow for their co-dispersion within the silica-alumina matrix, preventing the segregation and growth of large, less-active crystallites. This maximizes the number of accessible active sites.
*   **Stability Against Deactivation:** The strong Ni-O-Fe interaction stabilizes the nanoparticles against sintering and may also suppress carbon deposition (coking), as indicated by the lowest "Decreased_activity" values for these samples.

#### 2. Why Do Other Ratios Perform Worse?

*   **Ni-rich (e.g., 20/1, Samples 17-18):** An excess of Ni leads to the formation of larger, segregated **NiO nanoparticles**. These particles are less interactive with the Fe₂O₃, reducing the beneficial redox synergy. Larger NiO crystals are less active and more prone to deactivation (e.g., coking or sintering), explaining the significant drop in Conversion Rate (to ~65-67%).
*   **Fe-rich (e.g., 1/20, Samples 5-6):** An excess of Fe leads to the formation of larger **α-Fe₂O₃ (hematite) domains**. Hematite is known to have lower specific activity and can be less selective than the synergistic mixed phase. While performance is better than the Ni-rich case, it still falls short of the 1/1 benchmark.

#### 3. Why is the Heating Rate Less Critical?

*   The calcination temperature of **400°C** is relatively mild. At this temperature, the primary goal is nitrate decomposition and gel consolidation, not extensive sintering or phase crystallization.
*   Both 1 and 5 °C/min heating rates are sufficiently slow to avoid violent gas evolution from nitrate decomposition that could blow the pore structure apart. Therefore, both rates yield materials with nearly identical textural properties (surface area, porosity, particle size). The minor differences in activity are likely within experimental error, confirming that the *composition* is the dominant variable under these synthesis conditions. A much faster rate (e.g., 10 °C/min) might have shown a detrimental effect.

### Conclusion

The **NiO–Fe₂O₃/Al₂O₃–SiO₂** catalyst synthesized via this sol-gel route achieves optimal performance at a **Ni/Fe atomic ratio of 1/1**. This composition favors the formation of a highly dispersed, synergistic mixed oxide phase that maximizes active site density and redox functionality, leading to the highest conversion and selectivity. The carefully controlled acidic sol-gel process, using TEOS as a binder, successfully creates a high-surface-area, mesoporous scaffold that stabilizes this active phase, rendering the final calcination heating rate less critical for the textural and catalytic properties.


[GhatGPT-5.1]


The dataset is telling a very clean “composition-controlled” story: texture is essentially fixed by the sol–gel route, while the Ni/Fe ratio dictates activity, selectivity, and stability via phase composition and metal–support interactions.

---

## 1. What the sol–gel does (why texture is almost constant)

* TEOS in n-butanol + HNO₃ hydrolyzes to Si–OH and condenses to Si–O–Si / Si–O–Al around γ-Al₂O₃ particles.
* Ni²⁺ and Fe³⁺ nitrates are co-distributed within this nascent aluminosilicate network.
* At 400 °C, nitrates decompose to NiO and Fe₂O₃ (and/or mixed Ni–Fe oxides), which are **anchored** by the Al₂O₃–SiO₂ matrix.

Result in your data:

* Surface area: 135–139 m²/g (variation < ~4 %).
* Pore volume and pore size: ~0.28 cm³/g and ~8.2–8.3 nm for all samples.
* No cracks, all “Porosity = True”.

So, the sol–gel step fixes a **mesoporous Al₂O₃–SiO₂ scaffold** and metal loading (~2.2–2.5 at.% Ni+Fe) is constant. That means the large changes in catalytic performance must come from **how Ni and Fe are distributed and interact**, not from textural differences.

---

## 2. Volcano-type dependence on Ni/Fe: why 1/1 is optimal

Average conversion vs Ni/Fe:

* 1/1 → **~85.5 %** (maximum)
* 1/20 (Fe-rich) → ~78 %
* 5/15 (Fe-rich) → ~75.5 %
* 15/5 (Ni-rich) → ~74 %
* 20/1 (Ni-rich) → **~66 %** (lowest)

Selectivity follows the same trend: highest at 1/1 (~88.5 %).

### Structural/phase rationale

At 400 °C with intimate sol–gel mixing:

* **Near 1/1 Ni/Fe**
  You likely form **highly dispersed mixed Ni–Fe oxide domains** (NiO–Fe₂O₃, possibly NiFe₂O₄-like spinel fragments) strongly interacting with the Al₂O₃–SiO₂ surface.
  Under reaction conditions, these transform into **Ni⁰–FeOx or Ni–Fe alloy / oxide interfacial sites**.

  Mechanistic consequences:

  * Ni provides **metallic/ hydrogenation / dehydrogenation** functionality.
  * FeOx provides **redox/oxygen transfer** and moderates Ni’s intrinsic over-activity.
  * The intimate Ni–Fe contact produces **synergistic active ensembles** with tuned adsorption energies for reactants/intermediates, giving both **high turnover** and **high selectivity**.

* **Fe-rich (1/20, 5/15)**
  Total (Ni+Fe) loading is similar, but:

  * Ni is **highly diluted** in an Fe-oxide matrix (small, isolated Ni sites).
  * Many Ni sites are “buried” in FeOx, lowering the number of accessible Ni ensembles that are needed for fast conversion.
  * Fe-oxide is typically more redox-active but less active for many hydrogenation/ reforming type steps → overall **activity drops**, though resistance to coking can be good.

* **Ni-rich (15/5, 20/1)**

  * Excess Ni tends to segregate as **larger NiO particles** during calcination and Ni⁰ particles under reaction.
  * Larger Ni ensembles increase undesirable side-reactions (over-hydrogenation, cracking, deep dehydrogenation → coke), reducing **selectivity**.
  * Weaker interaction with FeOx means fewer Ni–Fe interfacial sites and more “pure Ni” behavior → higher intrinsic activity per Ni site, but **effective activity is reduced** by sintering and deactivation, so the measured conversion is actually lower.

Hence the observed **volcano curve**: you need **enough Ni for activity** and **enough Fe for structural/electronic promotion and coke control**. Ni/Fe ≈ 1/1 is where those effects optimally balance.

---

## 3. Stability / deactivation: why 1/1 deactivates least

Average “Decreased_activity” (lower = more stable):

* 1/1 → **~1.75 (best stability)**
* 1/20 → ~2.0
* 15/5 → ~2.6
* 20/1 → ~2.7
* 5/15 → ~2.85 (worst)

Mechanistic picture:

* **Fe as a stabilizer**
  FeOx in intimate contact with Ni:

  * Provides **oxygen mobility** that can help gasify incipient carbon species at the metal–oxide interface.
  * Promotes **stronger metal–support interactions**, which suppress Ni sintering.

* **Ni alone (Ni-rich)**

  * Tends to form larger Ni particles that sinter under reaction conditions.
  * Strong tendency for **coke formation** on extended Ni ensembles → faster deactivation.

* **Fe-rich extreme**

  * Less deactivation by coke, but the initial activity is already lower because Ni is diluted.
  * 5/15 having the **highest deactivation metric** suggests that in this composition window you may still form medium-sized Ni ensembles on Fe-rich domains that coke but are not well “protected” by FeOx.

At **Ni/Fe = 1/1**, you have:

* Plenty of Ni–Fe interfaces with **balanced redox + metallic functions**,
* Strong anchoring in the Al₂O₃–SiO₂ network,
  → giving both **high initial activity** and **slow loss of activity**.

---

## 4. Heating rate: why 1 vs 5 °C·min⁻¹ changes little

Pairs (1 vs 5 °C·min⁻¹) at the same Ni/Fe ratio show:

* Very similar surface area, pore volume, pore size, and elemental composition.
* Conversion differences of only 1–2 % and selectivity differences within experimental scatter.

Within 1–5 °C·min⁻¹:

* Nitrate decomposition and TEOS-derived network consolidation are **chemically controlled**, not strongly limited by heat transfer.
* There is enough time for gases (NOₓ, H₂O) to escape without generating cracks or collapsing pores, but the ramp is not so slow that significant **Ostwald ripening/sintering** occurs during decomposition.

So in this moderate ramp-rate window, **microstructure and dispersion are essentially conserved**, and the catalytic behavior is dominated by Ni/Fe ratio, not by thermal history.

(You would expect more dramatic differences only at much higher ramps, where violent nitrate decomposition might induce local overheating and agglomeration.)

---

## 5. Summary

* The sol–gel route with TEOS gives a **nearly constant mesoporous Al₂O₃–SiO₂ scaffold**; textural parameters are not the main driver.
* Changing Ni/Fe at constant total (Ni+Fe) loading tunes:

  * The fraction of **mixed Ni–Fe oxide/spinel-like domains** vs segregated NiO or Fe₂O₃,
  * The density of **Ni–Fe interfacial sites**,
  * The balance between **metallic (Ni) and redox (FeOx)** functions.
* This produces a clear **volcano trend**: Ni/Fe ≈ 1/1 maximizes **conversion** and **selectivity** and minimizes **deactivation**, consistent with a maximized population of synergistic Ni–Fe sites and optimal resistance to sintering/coking.

If you tell me what reaction you’re running (oxidation, reforming, hydrogenation, etc.), I can refine the mechanism down to specific intermediates and elementary steps on Ni–Fe vs Ni or Fe alone.


[GhatGPT-4o]

The observed catalytic performance and structural properties of the **NiO–Fe₂O₃/Al₂O₃–SiO₂ catalysts** are governed by a combination of:

* **Ni/Fe ratio-dependent metal dispersion**,
* **metal–support interaction**,
* **sol–gel matrix formation via TEOS hydrolysis**, and
* **calcination kinetics (heating rate)**.

---

## 🔬 **Mechanistic Explanation of Results**

### 1. **Effect of Ni/Fe Molar Ratio**

The Ni/Fe ratio strongly influences **metal dispersion**, **particle growth**, and **synergistic effects** between Ni and Fe oxides:

* **Ni/Fe = 1/1** gives **highest conversion (85–86%) and selectivity (88–89%)**:

  * Indicates **optimal bimetallic synergy**, likely due to **intimate mixing at molecular level** during sol–gel synthesis.
  * Balanced redox behavior of NiO (reducible) and Fe₂O₃ (oxygen storage) supports **Mars–van Krevelen-type redox catalysis**.
  * Homogeneous dispersion prevents **agglomeration**, preserving **surface area** (134–135 m²/g).

* **Ni-rich (e.g., 20/1)**:

  * Catalytic activity drops (65–67% conversion) due to:

    * **NiO agglomeration** at high loading.
    * Loss of Fe’s redox buffering and oxygen mobility.
    * Likely **formation of Ni-rich spinel (NiAl₂O₄)** during calcination, which is **less catalytically active**.
    * Increased crystallinity and sintering lead to **decreased active NiO surface**.

* **Fe-rich (e.g., 1/20)**:

  * Activity also drops (77–79% conversion):

    * Fe₂O₃ is **less reducible**, and excessive Fe dilutes Ni’s catalytic sites.
    * Fe₂O₃ can segregate into bulkier phases or poorly interact with the support.
    * Overabundance of Fe disrupts optimal Ni–Fe interfacial contact.

> 🔎 *Conclusion*: **1:1 Ni/Fe** enables maximized interface between redox-active species, enhancing **oxygen exchange and surface reactivity.**

---

### 2. **Role of Heating Rate (1 vs. 5 °C/min)**

* Both 1 and 5 °C/min yield similar surface areas and microstructure.
* However, **slightly higher catalytic activity is observed at 5 °C/min** for 1/1 Ni/Fe (86% vs. 85%).

**Possible rationale:**

* 5 °C/min may:

  * Promote more **uniform thermal decomposition** of nitrate precursors.
  * Favor controlled gel densification and **preserve porosity**.
* Faster heating (>5 °C/min, not shown here) would likely induce **sintering**, but this regime (1–5 °C/min) remains in the **optimal window** for mesoporous framework formation.

---

### 3. **Support and Sol–Gel Matrix Effects**

* **γ-Al₂O₃** provides **high surface area and thermal stability**, ideal for dispersing Ni and Fe species.
* **TEOS-derived SiO₂** acts as:

  * **Binder and porogen**, improving mechanical integrity and porosity.
  * Aids formation of **Al–O–Si bonds**, enhancing metal–support interaction and inhibiting Ni/Fe sintering.
* Sol–gel environment promotes:

  * Molecular-scale mixing of Ni and Fe nitrates.
  * Homogeneous hydrolysis of TEOS under acidic conditions (HNO₃ as catalyst).
  * Controlled condensation and aging, leading to **networked oxide frameworks** after calcination.

---

## 🧪 Summary of Observed Trends

| Ni/Fe Ratio | Conversion (%) | Selectivity (%) | Dispersion | Comment                                          |
| ----------- | -------------- | --------------- | ---------- | ------------------------------------------------ |
| **1/1**     | **85–86**      | **88–89**       | Excellent  | Optimal synergy and dispersion.                  |
| 5/15        | 75–76          | 78–79           | Good       | Fe excess; diluted active Ni.                    |
| 15/5        | 72–76          | 74–78           | Moderate   | High Ni promotes sintering.                      |
| 20/1        | 65–67          | 78–80           | Poor       | Ni agglomeration; inactive NiAl₂O₄ phase likely. |
| 1/20        | 77–79          | 77–80           | Moderate   | Ni under-loading; Fe-rich surface less active.   |

---

## 🧪 Key Chemical Concepts

* **Ni–Fe synergy**: Mixed Ni–Fe oxides can form **solid solutions or mixed oxides** (e.g., NiFe₂O₄), facilitating oxygen transfer and redox cycling.
* **Mars–van Krevelen mechanism**: Surface lattice oxygen participates in oxidation, restored by gas-phase O₂; enhanced by Fe's oxygen mobility.
* **Sol–gel condensation**: Hydrolyzed TEOS condenses to form Si–O–Si and Si–O–Al networks, promoting mesoporosity and thermal resistance.

---

## ✅ Conclusion

Catalytic performance peaks at **Ni/Fe = 1/1**, owing to:

* Optimized **metal dispersion**,
* **Balanced redox properties**, and
* **Strong interaction with Al₂O₃–SiO₂ support**.

The **sol–gel route** enables intimate mixing and microstructural control, while moderate **calcination rates (1–5 °C/min)** preserve porosity and prevent sintering.
