# Supplementary material for: Sol–Gel Synthesis of NiO-Fe2O3-SiO2/Al2O3 Catalysts with Statistical and AI-Based Analysis of Experimental Results
Source: Molecules. 2025 Nov 19;30(22):4469. doi: 10.3390/molecules30224469 (PMC12655306; doi:10.3390/molecules30224469)
Supplement: Supplementary file 1 [file molecules-30-04469-s001.zip › XRD/Al2O3 1 20 Fe Ni.ras]

*RAS_DATA_START
*RAS_HEADER_START
*CORR_POS_DB_NAME "20200218_Cu_mono"
*CORR_POS_GONIO_RADIUS ""
*CORR_POS_NODE_INDEX01 ""
*CORR_POS_NODE_INDEX02 ""
*CORR_POS_NODE_INDEX03 ""
*CORR_POS_NODE_INDEX04 ""
*CORR_POS_NODE_INDEX05 ""
*CORR_POS_NODE_INDEX06 ""
*CORR_POS_NODE_INDEX07 ""
*CORR_POS_NODE_INDEX08 ""
*CORR_POS_NODE_INDEX09 ""
*CORR_POS_NODE_INDEX10 ""
*CORR_POS_NODE_INDEX11 ""
*CORR_POS_NODE_LABEL01 "Si(111)"
*CORR_POS_NODE_LABEL02 "Si(220)"
*CORR_POS_NODE_LABEL03 "Si(311)"
*CORR_POS_NODE_LABEL04 "Si(400)"
*CORR_POS_NODE_LABEL05 "Si(331)"
*CORR_POS_NODE_LABEL06 "Si(422)"
*CORR_POS_NODE_LABEL07 "Si(511)"
*CORR_POS_NODE_LABEL08 "Si(440)"
*CORR_POS_NODE_LABEL09 "Si(531)"
*CORR_POS_NODE_LABEL10 "Si(620)"
*CORR_POS_NODE_LABEL11 "Si(533)"
*CORR_POS_NODE_POS_CALC01 "28.377"
*CORR_POS_NODE_POS_CALC02 "47.2506"
*CORR_POS_NODE_POS_CALC03 "56.0725"
*CORR_POS_NODE_POS_CALC04 "69.0822"
*CORR_POS_NODE_POS_CALC05 "76.3294"
*CORR_POS_NODE_POS_CALC06 "87.9853"
*CORR_POS_NODE_POS_CALC07 "94.9091"
*CORR_POS_NODE_POS_CALC08 "106.668"
*CORR_POS_NODE_POS_CALC09 "114.054"
*CORR_POS_NODE_POS_CALC10 "127.511"
*CORR_POS_NODE_POS_CALC11 "136.864"
*CORR_POS_NODE_POS_MEAS01 "28.4045"
*CORR_POS_NODE_POS_MEAS02 "47.257"
*CORR_POS_NODE_POS_MEAS03 "56.0655"
*CORR_POS_NODE_POS_MEAS04 "69.0857"
*CORR_POS_NODE_POS_MEAS05 "76.3213"
*CORR_POS_NODE_POS_MEAS06 "87.9671"
*CORR_POS_NODE_POS_MEAS07 "94.8934"
*CORR_POS_NODE_POS_MEAS08 "106.658"
*CORR_POS_NODE_POS_MEAS09 "114.039"
*CORR_POS_NODE_POS_MEAS10 "127.487"
*CORR_POS_NODE_POS_MEAS11 "136.847"
*CORR_POS_OPT_ATTR "W@"
*CORR_POS_PARAM_MU ""
*CORR_POS_PARAM_PL ""
*CORR_POS_SEMODEL_TYPE "0"
*CORR_POS_STANDARD_TYPE ""
*CORR_POS_VALUE_ANALYZER "None"
*CORR_POS_VALUE_CMONO "None"
*CORR_POS_VALUE_IMONO "None"
*CORR_POS_VALUE_IS "1.250deg"
*CORR_POS_VALUE_ISL "10.0mm"
*CORR_POS_VALUE_ISOLLER "5.0deg"
*CORR_POS_VALUE_RS1 "1.250deg"
*CORR_POS_VALUE_RS2 "0.3mm"
*CORR_POS_VALUE_RSOLLER "5.0deg"
*CORR_POS_XG_FOCUS_L ""
*CORR_POS_XG_WAVE_TYPE ""
*CORR_POS_XG_WAVE_VALUE ""
*DISP_FMT_X "%.2f"
*DISP_FMT_Y "%.0f"
*DISP_FULLSCALE "9064.0000000000"
*DISP_LINE_COLOR "255.0000000000"
*DISP_LINE_STYLE "0.0000000000"
*DISP_LINE_WIDTH "0.2500000000"
*DISP_NOTE "Collected Data-1"
*DISP_OFFSET_Y "0.0000000000"
*DISP_PEAKSEARCH_UNIT_Y "cps"
*DISP_RANGE_BOTTOM "0.0000000000"
*DISP_RANGE_LEFT "10.0000000000"
*DISP_RANGE_LOGCUTOFF "0.0100000000"
*DISP_RANGE_RIGHT "90.0000000000"
*DISP_RANGE_TOP "9064.0000000000"
*DISP_SCALE_MODE_Y "0.0000000000"
*DISP_TAB_NAME "Theta/2-Theta"
*DISP_TITLE_Y "Intensity"
*DISP_UNIT_Y "cps"
*DISP_WINDOW_NAME "MSG_MACROENGINE"
*FILE_COMMENT "Full Chart"
*FILE_MD5 ""
*FILE_MEMO " "
*FILE_OPERATOR "Rigaku"
*FILE_SAMPLE " "
*FILE_TYPE "RAS_RAW"
*FILE_USERGROUP "System Manager"
*FILE_VERSION "1.0000000000"
*HW_ATTACHMENT_ID "ATT1025"
*HW_ATTACHMENT_NAME "W¿ä|Standard Sample Holder"
*HW_COUNTER_ID-0 "CUT0021"
*HW_COUNTER_ID-1 "CUT0020"
*HW_COUNTER_ID-2 "CUT0020"
*HW_COUNTER_ID-3 "CMC0021"
*HW_COUNTER_NAME-0 "SC-70|SC-70"
*HW_COUNTER_NAME-1 "None|None"
*HW_COUNTER_NAME-2 "None|None"
*HW_COUNTER_NAME-3 "oímN[^|Detector monochromator"
*HW_COUNTER_SELECT_NAME "SC-70|SC-70"
*HW_ECP_HV "632.5000000000"
*HW_ECP_HV_UNIT "V"
*HW_GONIOMETER_ID "GON0070"
*HW_GONIOMETER_NAME "MiniFlex 300/600|MiniFlex 300/600"
*HW_GONIOMETER_RADIUS-0 "79.0"
*HW_GONIOMETER_RADIUS-1 "91.5"
*HW_GONIOMETER_RADIUS-2 "150.0"
*HW_GONIOMETER_RADIUS-3 "0"
*HW_GONIOMETER_RADIUS-4 "103.4"
*HW_GONIOMETER_RADIUS-5 "150.0"
*HW_GONIOMETER_RADIUS-6 "46.6"
*HW_GONIOMETER_RADIUS-7 "160.0"
*HW_I_OPT_ID-0 "ISL0021"
*HW_I_OPT_ID-1 "ISO0021"
*HW_I_OPT_NAME-0 "­UXbg|Divergence slit"
*HW_I_OPT_NAME-1 "üË½sXbg|Incident parallel slit"
*HW_R_ATTENUATER_AUTOMODE "0"
*HW_R_OPT_ID-0 "RSS0021"
*HW_R_OPT_ID-1 "RSO0021"
*HW_R_OPT_ID-2 "RRS0021"
*HW_R_OPT_NAME-0 "UXbg|Scattering slit"
*HW_R_OPT_NAME-1 "óõ½sXbg|Receiving soller slit"
*HW_R_OPT_NAME-2 "óõXbg|Receiving slit"
*HW_SAMPLE_HOLDER_ID "SMP0000"
*HW_SAMPLE_HOLDER_NAME "³µ|None"
*HW_XG_CURRENT_MAX "15"
*HW_XG_CURRENT_MIN "2"
*HW_XG_CURRENT_RESOLUTION "1"
*HW_XG_CURRENT_UNIT "mA"
*HW_XG_FOCUS "1mm x 10mm"
*HW_XG_FOCUS_TYPE "Normal"
*HW_XG_ID ""
*HW_XG_NAME "300W/600W üÇ-B|300W/600W Sealed tube-B"
*HW_XG_TARGET_ATOMIC_NUMBER "29.0000000000"
*HW_XG_TARGET_NAME "Cu"
*HW_XG_TYPE "Hermetic"
*HW_XG_VOLTAGE_MAX "40"
*HW_XG_VOLTAGE_MIN "20"
*HW_XG_VOLTAGE_RESOLUTION "1"
*HW_XG_VOLTAGE_UNIT "kV"
*HW_XG_WATT_MAX "0.600"
*HW_XG_WATT_UNIT "kW"
*HW_XG_WAVE_LENGTH_ALPHA1 "1.540593"
*HW_XG_WAVE_LENGTH_ALPHA2 "1.544414"
*HW_XG_WAVE_LENGTH_BETA "1.392250"
*MEAS_COND_AXIS_NAME-0 "Theta/2-Theta"
*MEAS_COND_AXIS_NAME-1 "Soller(inc.)"
*MEAS_COND_AXIS_NAME-2 "IHS"
*MEAS_COND_AXIS_NAME-3 "DS"
*MEAS_COND_AXIS_NAME-4 "SS"
*MEAS_COND_AXIS_NAME-5 "Soller(rec.)"
*MEAS_COND_AXIS_NAME-6 "RS"
*MEAS_COND_AXIS_NAME-7 "Filter"
*MEAS_COND_AXIS_NAME-8 "Monochromator"
*MEAS_COND_AXIS_NAME-9 "HV"
*MEAS_COND_AXIS_NAME-10 "PHA"
*MEAS_COND_AXIS_NAME_INTERNAL-0 "TwoThetaTheta"
*MEAS_COND_AXIS_NAME_INTERNAL-1 "IncidentSollerSlit"
*MEAS_COND_AXIS_NAME_INTERNAL-2 "IncidentAxdSlit"
*MEAS_COND_AXIS_NAME_INTERNAL-3 "IncidentSlitBox"
*MEAS_COND_AXIS_NAME_INTERNAL-4 "ReceivingSlitBox1"
*MEAS_COND_AXIS_NAME_INTERNAL-5 "ReceivingSollerSlit"
*MEAS_COND_AXIS_NAME_INTERNAL-6 "ReceivingSlitBox2"
*MEAS_COND_AXIS_NAME_INTERNAL-7 "Filter"
*MEAS_COND_AXIS_NAME_INTERNAL-8 "CounterMonochromator"
*MEAS_COND_AXIS_NAME_INTERNAL-9 "HV"
*MEAS_COND_AXIS_NAME_INTERNAL-10 "PHA"
*MEAS_COND_AXIS_NAME_MAGICNO-0 "268632064.0000000000"
*MEAS_COND_AXIS_NAME_MAGICNO-1 "20971521.0000000000"
*MEAS_COND_AXIS_NAME_MAGICNO-2 "22020097.0000000000"
*MEAS_COND_AXIS_NAME_MAGICNO-3 "22020097.0000000000"
*MEAS_COND_AXIS_NAME_MAGICNO-4 "23068673.0000000000"
*MEAS_COND_AXIS_NAME_MAGICNO-5 "20971521.0000000000"
*MEAS_COND_AXIS_NAME_MAGICNO-6 "23068673.0000000000"
*MEAS_COND_AXIS_NAME_MAGICNO-7 "20971521.0000000000"
*MEAS_COND_AXIS_NAME_MAGICNO-8 "20971521.0000000000"
*MEAS_COND_AXIS_NAME_MAGICNO-9 "0.0000000000"
*MEAS_COND_AXIS_NAME_MAGICNO-10 "0.0000000000"
*MEAS_COND_AXIS_OFFSET-0 "0.0000000000"
*MEAS_COND_AXIS_OFFSET-1 "-"
*MEAS_COND_AXIS_OFFSET-2 "-"
*MEAS_COND_AXIS_OFFSET-3 "-"
*MEAS_COND_AXIS_OFFSET-4 "-"
*MEAS_COND_AXIS_OFFSET-5 "-"
*MEAS_COND_AXIS_OFFSET-6 "-"
*MEAS_COND_AXIS_OFFSET-7 "-"
*MEAS_COND_AXIS_OFFSET-8 "-"
*MEAS_COND_AXIS_OFFSET-9 "-"
*MEAS_COND_AXIS_OFFSET-10 "-"
*MEAS_COND_AXIS_POSITION-0 "10.0000000000"
*MEAS_COND_AXIS_POSITION-1 "5.0deg"
*MEAS_COND_AXIS_POSITION-2 "10.0mm"
*MEAS_COND_AXIS_POSITION-3 "1.250deg"
*MEAS_COND_AXIS_POSITION-4 "1.250deg"
*MEAS_COND_AXIS_POSITION-5 "5.0deg"
*MEAS_COND_AXIS_POSITION-6 "0.3mm"
*MEAS_COND_AXIS_POSITION-7 "None"
*MEAS_COND_AXIS_POSITION-8 "Bent"
*MEAS_COND_AXIS_POSITION-9 "632.5000000000"
*MEAS_COND_AXIS_POSITION-10 "537.5000000000"
*MEAS_COND_AXIS_UNIT-0 "deg"
*MEAS_COND_AXIS_UNIT-1 ""
*MEAS_COND_AXIS_UNIT-2 ""
*MEAS_COND_AXIS_UNIT-3 ""
*MEAS_COND_AXIS_UNIT-4 ""
*MEAS_COND_AXIS_UNIT-5 ""
*MEAS_COND_AXIS_UNIT-6 ""
*MEAS_COND_AXIS_UNIT-7 ""
*MEAS_COND_AXIS_UNIT-8 ""
*MEAS_COND_AXIS_UNIT-9 "V"
*MEAS_COND_AXIS_UNIT-10 "mV"
*MEAS_COND_CORRECTION_SLIT_COUNTERMONO "None"
*MEAS_COND_CORRECTION_SLIT_DS "1.250deg"
*MEAS_COND_CORRECTION_SLIT_FILTER "None"
*MEAS_COND_CORRECTION_SLIT_IHS "10.0mm"
*MEAS_COND_CORRECTION_SLIT_RS "0.3mm"
*MEAS_COND_CORRECTION_SLIT_SOLLER_INC "5.0deg"
*MEAS_COND_CORRECTION_SLIT_SOLLER_REC "5.0deg"
*MEAS_COND_CORRECTION_SLIT_SS "1.250deg"
*MEAS_COND_COUNTER_CNTLOSS_CORR "0.0000000000"
*MEAS_COND_COUNTER_PHABASE "537.5000000000"
*MEAS_COND_COUNTER_PHAWINDOW "926.2500000000"
*MEAS_COND_COUNTER_PHA_UNIT "mV"
*MEAS_COND_COUNTER_TAUDIFF "0.2500000000"
*MEAS_COND_COUNTER_TAUINT "0.7500000000"
*MEAS_COND_IRRADIATION_MODE "OFF"
*MEAS_COND_IRRADIATION_WIDTH ""
*MEAS_COND_OPT_ATTR " "
*MEAS_COND_OPT_NAME ""
*MEAS_COND_UNSYMMETRIC_MODE "OFF"
*MEAS_COND_XG_CURRENT "15.0000000000"
*MEAS_COND_XG_VOLTAGE "40.0000000000"
*MEAS_COND_XG_WAVE_TYPE "Ka"
*MEAS_DATA_COUNT "4001.0000000000"
*MEAS_SCAN_AXIS_X "Theta/2-Theta"
*MEAS_SCAN_AXIS_X_INTERNAL "TwoThetaTheta"
*MEAS_SCAN_END_TIME "12/03/24 11:13:38"
*MEAS_SCAN_MODE "CONTINUOUS"
*MEAS_SCAN_MONITOR "0"
*MEAS_SCAN_RESOLUTION_X "0.0025"
*MEAS_SCAN_SPEED "2.0000"
*MEAS_SCAN_SPEED_UNIT "deg/min"
*MEAS_SCAN_START "10.0000000000"
*MEAS_SCAN_START_TIME "12/03/24 10:33:30"
*MEAS_SCAN_STEP "0.0200000000"
*MEAS_SCAN_STOP "90.0000000000"
*MEAS_SCAN_UNIT_X "deg"
*MEAS_SCAN_UNIT_Y "counts"
*SLIT_SYSTEM "0"
*RAS_HEADER_END
*RAS_INT_START
10.0000 95.0000 1.0000
10.0200 78.0000 1.0000
10.0400 78.0000 1.0000
10.0600 84.0000 1.0000
10.0800 83.0000 1.0000
10.1000 85.0000 1.0000
10.1200 81.0000 1.0000
10.1400 98.0000 1.0000
10.1600 109.0000 1.0000
10.1800 83.0000 1.0000
10.2000 84.0000 1.0000
10.2200 102.0000 1.0000
10.2400 100.0000 1.0000
10.2600 73.0000 1.0000
10.2800 91.0000 1.0000
10.3000 83.0000 1.0000
10.3200 80.0000 1.0000
10.3400 81.0000 1.0000
10.3600 85.0000 1.0000
10.3800 76.0000 1.0000
10.4000 74.0000 1.0000
10.4200 90.0000 1.0000
10.4400 93.0000 1.0000
10.4600 88.0000 1.0000
10.4800 91.0000 1.0000
10.5000 98.0000 1.0000
10.5200 76.0000 1.0000
10.5400 73.0000 1.0000
10.5600 83.0000 1.0000
10.5800 80.0000 1.0000
10.6000 83.0000 1.0000
10.6200 90.0000 1.0000
10.6400 93.0000 1.0000
10.6600 74.0000 1.0000
10.6800 74.0000 1.0000
10.7000 91.0000 1.0000
10.7200 78.0000 1.0000
10.7400 89.0000 1.0000
10.7600 76.0000 1.0000
10.7800 83.0000 1.0000
10.8000 73.0000 1.0000
10.8200 81.0000 1.0000
10.8400 102.0000 1.0000
10.8600 110.0000 1.0000
10.8800 82.0000 1.0000
10.9000 69.0000 1.0000
10.9200 82.0000 1.0000
10.9400 85.0000 1.0000
10.9600 97.0000 1.0000
10.9800 82.0000 1.0000
11.0000 59.0000 1.0000
11.0200 64.0000 1.0000
11.0400 76.0000 1.0000
11.0600 76.0000 1.0000
11.0800 100.0000 1.0000
11.1000 99.0000 1.0000
11.1200 66.0000 1.0000
11.1400 70.0000 1.0000
11.1600 84.0000 1.0000
11.1800 94.0000 1.0000
11.2000 93.0000 1.0000
11.2200 85.0000 1.0000
11.2400 96.0000 1.0000
11.2600 93.0000 1.0000
11.2800 86.0000 1.0000
11.3000 83.0000 1.0000
11.3200 84.0000 1.0000
11.3400 101.0000 1.0000
11.3600 82.0000 1.0000
11.3800 81.0000 1.0000
11.4000 84.0000 1.0000
11.4200 72.0000 1.0000
11.4400 92.0000 1.0000
11.4600 95.0000 1.0000
11.4800 78.0000 1.0000
11.5000 89.0000 1.0000
11.5200 91.0000 1.0000
11.5400 100.0000 1.0000
11.5600 99.0000 1.0000
11.5800 92.0000 1.0000
11.6000 97.0000 1.0000
11.6200 85.0000 1.0000
11.6400 90.0000 1.0000
11.6600 72.0000 1.0000
11.6800 61.0000 1.0000
11.7000 82.0000 1.0000
11.7200 101.0000 1.0000
11.7400 91.0000 1.0000
11.7600 73.0000 1.0000
11.7800 89.0000 1.0000
11.8000 79.0000 1.0000
11.8200 81.0000 1.0000
11.8400 79.0000 1.0000
11.8600 74.0000 1.0000
11.8800 87.0000 1.0000
11.9000 101.0000 1.0000
11.9200 91.0000 1.0000
11.9400 80.0000 1.0000
11.9600 78.0000 1.0000
11.9800 84.0000 1.0000
12.0000 98.0000 1.0000
12.0200 82.0000 1.0000
12.0400 85.0000 1.0000
12.0600 82.0000 1.0000
12.0800 81.0000 1.0000
12.1000 76.0000 1.0000
12.1200 77.0000 1.0000
12.1400 75.0000 1.0000
12.1600 80.0000 1.0000
12.1800 69.0000 1.0000
12.2000 89.0000 1.0000
12.2200 90.0000 1.0000
12.2400 78.0000 1.0000
12.2600 70.0000 1.0000
12.2800 82.0000 1.0000
12.3000 75.0000 1.0000
12.3200 80.0000 1.0000
12.3400 80.0000 1.0000
12.3600 73.0000 1.0000
12.3800 95.0000 1.0000
12.4000 86.0000 1.0000
12.4200 71.0000 1.0000
12.4400 74.0000 1.0000
12.4600 89.0000 1.0000
12.4800 85.0000 1.0000
12.5000 84.0000 1.0000
12.5200 87.0000 1.0000
12.5400 78.0000 1.0000
12.5600 74.0000 1.0000
12.5800 83.0000 1.0000
12.6000 91.0000 1.0000
12.6200 90.0000 1.0000
12.6400 95.0000 1.0000
12.6600 92.0000 1.0000
12.6800 71.0000 1.0000
12.7000 77.0000 1.0000
12.7200 90.0000 1.0000
12.7400 87.0000 1.0000
12.7600 95.0000 1.0000
12.7800 83.0000 1.0000
12.8000 88.0000 1.0000
12.8200 86.0000 1.0000
12.8400 67.0000 1.0000
12.8600 73.0000 1.0000
12.8800 80.0000 1.0000
12.9000 91.0000 1.0000
12.9200 74.0000 1.0000
12.9400 85.0000 1.0000
12.9600 69.0000 1.0000
12.9800 74.0000 1.0000
13.0000 71.0000 1.0000
13.0200 70.0000 1.0000
13.0400 88.0000 1.0000
13.0600 74.0000 1.0000
13.0800 84.0000 1.0000
13.1000 83.0000 1.0000
13.1200 76.0000 1.0000
13.1400 84.0000 1.0000
13.1600 80.0000 1.0000
13.1800 74.0000 1.0000
13.2000 78.0000 1.0000
13.2200 96.0000 1.0000
13.2400 100.0000 1.0000
13.2600 95.0000 1.0000
13.2800 96.0000 1.0000
13.3000 70.0000 1.0000
13.3200 88.0000 1.0000
13.3400 83.0000 1.0000
13.3600 84.0000 1.0000
13.3800 64.0000 1.0000
13.4000 74.0000 1.0000
13.4200 78.0000 1.0000
13.4400 68.0000 1.0000
13.4600 90.0000 1.0000
13.4800 86.0000 1.0000
13.5000 80.0000 1.0000
13.5200 71.0000 1.0000
13.5400 100.0000 1.0000
13.5600 65.0000 1.0000
13.5800 84.0000 1.0000
13.6000 78.0000 1.0000
13.6200 87.0000 1.0000
13.6400 93.0000 1.0000
13.6600 81.0000 1.0000
13.6800 86.0000 1.0000
13.7000 64.0000 1.0000
13.7200 68.0000 1.0000
13.7400 71.0000 1.0000
13.7600 78.0000 1.0000
13.7800 87.0000 1.0000
13.8000 80.0000 1.0000
13.8200 74.0000 1.0000
13.8400 70.0000 1.0000
13.8600 73.0000 1.0000
13.8800 59.0000 1.0000
13.9000 70.0000 1.0000
13.9200 87.0000 1.0000
13.9400 64.0000 1.0000
13.9600 78.0000 1.0000
13.9800 88.0000 1.0000
14.0000 71.0000 1.0000
14.0200 55.0000 1.0000
14.0400 84.0000 1.0000
14.0600 91.0000 1.0000
14.0800 81.0000 1.0000
14.1000 68.0000 1.0000
14.1200 64.0000 1.0000
14.1400 82.0000 1.0000
14.1600 98.0000 1.0000
14.1800 61.0000 1.0000
14.2000 76.0000 1.0000
14.2200 78.0000 1.0000
14.2400 79.0000 1.0000
14.2600 79.0000 1.0000
14.2800 68.0000 1.0000
14.3000 81.0000 1.0000
14.3200 73.0000 1.0000
14.3400 61.0000 1.0000
14.3600 64.0000 1.0000
14.3800 86.0000 1.0000
14.4000 82.0000 1.0000
14.4200 87.0000 1.0000
14.4400 62.0000 1.0000
14.4600 85.0000 1.0000
14.4800 65.0000 1.0000
14.5000 81.0000 1.0000
14.5200 66.0000 1.0000
14.5400 81.0000 1.0000
14.5600 93.0000 1.0000
14.5800 74.0000 1.0000
14.6000 64.0000 1.0000
14.6200 72.0000 1.0000
14.6400 74.0000 1.0000
14.6600 73.0000 1.0000
14.6800 78.0000 1.0000
14.7000 73.0000 1.0000
14.7200 65.0000 1.0000
14.7400 56.0000 1.0000
14.7600 70.0000 1.0000
14.7800 90.0000 1.0000
14.8000 94.0000 1.0000
14.8200 59.0000 1.0000
14.8400 68.0000 1.0000
14.8600 77.0000 1.0000
14.8800 77.0000 1.0000
14.9000 62.0000 1.0000
14.9200 67.0000 1.0000
14.9400 73.0000 1.0000
14.9600 70.0000 1.0000
14.9800 74.0000 1.0000
15.0000 72.0000 1.0000
15.0200 71.0000 1.0000
15.0400 86.0000 1.0000
15.0600 77.0000 1.0000
15.0800 79.0000 1.0000
15.1000 76.0000 1.0000
15.1200 77.0000 1.0000
15.1400 94.0000 1.0000
15.1600 84.0000 1.0000
15.1800 94.0000 1.0000
15.2000 67.0000 1.0000
15.2200 71.0000 1.0000
15.2400 84.0000 1.0000
15.2600 91.0000 1.0000
15.2800 108.0000 1.0000
15.3000 66.0000 1.0000
15.3200 82.0000 1.0000
15.3400 90.0000 1.0000
15.3600 52.0000 1.0000
15.3800 72.0000 1.0000
15.4000 84.0000 1.0000
15.4200 63.0000 1.0000
15.4400 65.0000 1.0000
15.4600 101.0000 1.0000
15.4800 76.0000 1.0000
15.5000 89.0000 1.0000
15.5200 97.0000 1.0000
15.5400 88.0000 1.0000
15.5600 82.0000 1.0000
15.5800 82.0000 1.0000
15.6000 85.0000 1.0000
15.6200 73.0000 1.0000
15.6400 74.0000 1.0000
15.6600 71.0000 1.0000
15.6800 72.0000 1.0000
15.7000 82.0000 1.0000
15.7200 69.0000 1.0000
15.7400 67.0000 1.0000
15.7600 55.0000 1.0000
15.7800 82.0000 1.0000
15.8000 59.0000 1.0000
15.8200 65.0000 1.0000
15.8400 74.0000 1.0000
15.8600 71.0000 1.0000
15.8800 84.0000 1.0000
15.9000 78.0000 1.0000
15.9200 80.0000 1.0000
15.9400 60.0000 1.0000
15.9600 80.0000 1.0000
15.9800 70.0000 1.0000
16.0000 75.0000 1.0000
16.0200 81.0000 1.0000
16.0400 72.0000 1.0000
16.0600 64.0000 1.0000
16.0800 66.0000 1.0000
16.1000 81.0000 1.0000
16.1200 76.0000 1.0000
16.1400 75.0000 1.0000
16.1600 88.0000 1.0000
16.1800 76.0000 1.0000
16.2000 65.0000 1.0000
16.2200 67.0000 1.0000
16.2400 73.0000 1.0000
16.2600 73.0000 1.0000
16.2800 71.0000 1.0000
16.3000 66.0000 1.0000
16.3200 62.0000 1.0000
16.3400 91.0000 1.0000
16.3600 80.0000 1.0000
16.3800 75.0000 1.0000
16.4000 81.0000 1.0000
16.4200 86.0000 1.0000
16.4400 77.0000 1.0000
16.4600 71.0000 1.0000
16.4800 64.0000 1.0000
16.5000 65.0000 1.0000
16.5200 69.0000 1.0000
16.5400 71.0000 1.0000
16.5600 76.0000 1.0000
16.5800 75.0000 1.0000
16.6000 73.0000 1.0000
16.6200 70.0000 1.0000
16.6400 69.0000 1.0000
16.6600 79.0000 1.0000
16.6800 75.0000 1.0000
16.7000 84.0000 1.0000
16.7200 72.0000 1.0000
16.7400 76.0000 1.0000
16.7600 66.0000 1.0000
16.7800 70.0000 1.0000
16.8000 66.0000 1.0000
16.8200 76.0000 1.0000
16.8400 85.0000 1.0000
16.8600 88.0000 1.0000
16.8800 71.0000 1.0000
16.9000 64.0000 1.0000
16.9200 60.0000 1.0000
16.9400 73.0000 1.0000
16.9600 64.0000 1.0000
16.9800 73.0000 1.0000
17.0000 69.0000 1.0000
17.0200 79.0000 1.0000
17.0400 69.0000 1.0000
17.0600 69.0000 1.0000
17.0800 69.0000 1.0000
17.1000 66.0000 1.0000
17.1200 60.0000 1.0000
17.1400 69.0000 1.0000
17.1600 61.0000 1.0000
17.1800 70.0000 1.0000
17.2000 81.0000 1.0000
17.2200 77.0000 1.0000
17.2400 79.0000 1.0000
17.2600 77.0000 1.0000
17.2800 73.0000 1.0000
17.3000 80.0000 1.0000
17.3200 71.0000 1.0000
17.3400 54.0000 1.0000
17.3600 87.0000 1.0000
17.3800 74.0000 1.0000
17.4000 80.0000 1.0000
17.4200 67.0000 1.0000
17.4400 77.0000 1.0000
17.4600 82.0000 1.0000
17.4800 64.0000 1.0000
17.5000 72.0000 1.0000
17.5200 65.0000 1.0000
17.5400 75.0000 1.0000
17.5600 77.0000 1.0000
17.5800 74.0000 1.0000
17.6000 76.0000 1.0000
17.6200 68.0000 1.0000
17.6400 69.0000 1.0000
17.6600 56.0000 1.0000
17.6800 82.0000 1.0000
17.7000 80.0000 1.0000
17.7200 70.0000 1.0000
17.7400 86.0000 1.0000
17.7600 76.0000 1.0000
17.7800 71.0000 1.0000
17.8000 63.0000 1.0000
17.8200 67.0000 1.0000
17.8400 66.0000 1.0000
17.8600 77.0000 1.0000
17.8800 74.0000 1.0000
17.9000 70.0000 1.0000
17.9200 73.0000 1.0000
17.9400 73.0000 1.0000
17.9600 78.0000 1.0000
17.9800 66.0000 1.0000
18.0000 73.0000 1.0000
18.0200 73.0000 1.0000
18.0400 65.0000 1.0000
18.0600 62.0000 1.0000
18.0800 64.0000 1.0000
18.1000 79.0000 1.0000
18.1200 73.0000 1.0000
18.1400 72.0000 1.0000
18.1600 72.0000 1.0000
18.1800 75.0000 1.0000
18.2000 80.0000 1.0000
18.2200 70.0000 1.0000
18.2400 61.0000 1.0000
18.2600 77.0000 1.0000
18.2800 68.0000 1.0000
18.3000 71.0000 1.0000
18.3200 61.0000 1.0000
18.3400 65.0000 1.0000
18.3600 76.0000 1.0000
18.3800 73.0000 1.0000
18.4000 66.0000 1.0000
18.4200 69.0000 1.0000
18.4400 68.0000 1.0000
18.4600 64.0000 1.0000
18.4800 68.0000 1.0000
18.5000 76.0000 1.0000
18.5200 69.0000 1.0000
18.5400 70.0000 1.0000
18.5600 69.0000 1.0000
18.5800 69.0000 1.0000
18.6000 75.0000 1.0000
18.6200 68.0000 1.0000
18.6400 62.0000 1.0000
18.6600 67.0000 1.0000
18.6800 74.0000 1.0000
18.7000 75.0000 1.0000
18.7200 82.0000 1.0000
18.7400 60.0000 1.0000
18.7600 61.0000 1.0000
18.7800 67.0000 1.0000
18.8000 74.0000 1.0000
18.8200 68.0000 1.0000
18.8400 84.0000 1.0000
18.8600 69.0000 1.0000
18.8800 62.0000 1.0000
18.9000 72.0000 1.0000
18.9200 72.0000 1.0000
18.9400 69.0000 1.0000
18.9600 77.0000 1.0000
18.9800 83.0000 1.0000
19.0000 72.0000 1.0000
19.0200 73.0000 1.0000
19.0400 71.0000 1.0000
19.0600 72.0000 1.0000
19.0800 65.0000 1.0000
19.1000 64.0000 1.0000
19.1200 70.0000 1.0000
19.1400 63.0000 1.0000
19.1600 70.0000 1.0000
19.1800 82.0000 1.0000
19.2000 74.0000 1.0000
19.2200 67.0000 1.0000
19.2400 65.0000 1.0000
19.2600 64.0000 1.0000
19.2800 80.0000 1.0000
19.3000 76.0000 1.0000
19.3200 69.0000 1.0000
19.3400 74.0000 1.0000
19.3600 69.0000 1.0000
19.3800 68.0000 1.0000
19.4000 61.0000 1.0000
19.4200 75.0000 1.0000
19.4400 64.0000 1.0000
19.4600 58.0000 1.0000
19.4800 64.0000 1.0000
19.5000 74.0000 1.0000
19.5200 65.0000 1.0000
19.5400 68.0000 1.0000
19.5600 56.0000 1.0000
19.5800 66.0000 1.0000
19.6000 84.0000 1.0000
19.6200 72.0000 1.0000
19.6400 76.0000 1.0000
19.6600 74.0000 1.0000
19.6800 81.0000 1.0000
19.7000 78.0000 1.0000
19.7200 74.0000 1.0000
19.7400 69.0000 1.0000
19.7600 71.0000 1.0000
19.7800 71.0000 1.0000
19.8000 73.0000 1.0000
19.8200 70.0000 1.0000
19.8400 70.0000 1.0000
19.8600 63.0000 1.0000
19.8800 65.0000 1.0000
19.9000 74.0000 1.0000
19.9200 72.0000 1.0000
19.9400 54.0000 1.0000
19.9600 61.0000 1.0000
19.9800 74.0000 1.0000
20.0000 67.0000 1.0000
20.0200 69.0000 1.0000
20.0400 72.0000 1.0000
20.0600 58.0000 1.0000
20.0800 72.0000 1.0000
20.1000 70.0000 1.0000
20.1200 70.0000 1.0000
20.1400 78.0000 1.0000
20.1600 81.0000 1.0000
20.1800 66.0000 1.0000
20.2000 68.0000 1.0000
20.2200 61.0000 1.0000
20.2400 65.0000 1.0000
20.2600 65.0000 1.0000
20.2800 55.0000 1.0000
20.3000 62.0000 1.0000
20.3200 65.0000 1.0000
20.3400 74.0000 1.0000
20.3600 63.0000 1.0000
20.3800 67.0000 1.0000
20.4000 66.0000 1.0000
20.4200 66.0000 1.0000
20.4400 70.0000 1.0000
20.4600 72.0000 1.0000
20.4800 70.0000 1.0000
20.5000 64.0000 1.0000
20.5200 73.0000 1.0000
20.5400 74.0000 1.0000
20.5600 73.0000 1.0000
20.5800 78.0000 1.0000
20.6000 74.0000 1.0000
20.6200 66.0000 1.0000
20.6400 73.0000 1.0000
20.6600 66.0000 1.0000
20.6800 63.0000 1.0000
20.7000 67.0000 1.0000
20.7200 69.0000 1.0000
20.7400 71.0000 1.0000
20.7600 68.0000 1.0000
20.7800 76.0000 1.0000
20.8000 63.0000 1.0000
20.8200 63.0000 1.0000
20.8400 66.0000 1.0000
20.8600 74.0000 1.0000
20.8800 72.0000 1.0000
20.9000 74.0000 1.0000
20.9200 59.0000 1.0000
20.9400 71.0000 1.0000
20.9600 77.0000 1.0000
20.9800 77.0000 1.0000
21.0000 74.0000 1.0000
21.0200 72.0000 1.0000
21.0400 71.0000 1.0000
21.0600 62.0000 1.0000
21.0800 61.0000 1.0000
21.1000 63.0000 1.0000
21.1200 69.0000 1.0000
21.1400 61.0000 1.0000
21.1600 60.0000 1.0000
21.1800 63.0000 1.0000
21.2000 60.0000 1.0000
21.2200 62.0000 1.0000
21.2400 67.0000 1.0000
21.2600 72.0000 1.0000
21.2800 69.0000 1.0000
21.3000 74.0000 1.0000
21.3200 64.0000 1.0000
21.3400 60.0000 1.0000
21.3600 73.0000 1.0000
21.3800 77.0000 1.0000
21.4000 65.0000 1.0000
21.4200 70.0000 1.0000
21.4400 68.0000 1.0000
21.4600 70.0000 1.0000
21.4800 81.0000 1.0000
21.5000 79.0000 1.0000
21.5200 69.0000 1.0000
21.5400 70.0000 1.0000
21.5600 75.0000 1.0000
21.5800 71.0000 1.0000
21.6000 64.0000 1.0000
21.6200 81.0000 1.0000
21.6400 76.0000 1.0000
21.6600 69.0000 1.0000
21.6800 79.0000 1.0000
21.7000 74.0000 1.0000
21.7200 71.0000 1.0000
21.7400 73.0000 1.0000
21.7600 70.0000 1.0000
21.7800 74.0000 1.0000
21.8000 70.0000 1.0000
21.8200 67.0000 1.0000
21.8400 72.0000 1.0000
21.8600 69.0000 1.0000
21.8800 68.0000 1.0000
21.9000 71.0000 1.0000
21.9200 79.0000 1.0000
21.9400 77.0000 1.0000
21.9600 75.0000 1.0000
21.9800 72.0000 1.0000
22.0000 65.0000 1.0000
22.0200 69.0000 1.0000
22.0400 70.0000 1.0000
22.0600 66.0000 1.0000
22.0800 61.0000 1.0000
22.1000 63.0000 1.0000
22.1200 65.0000 1.0000
22.1400 60.0000 1.0000
22.1600 67.0000 1.0000
22.1800 76.0000 1.0000
22.2000 80.0000 1.0000
22.2200 70.0000 1.0000
22.2400 65.0000 1.0000
22.2600 67.0000 1.0000
22.2800 70.0000 1.0000
22.3000 61.0000 1.0000
22.3200 57.0000 1.0000
22.3400 58.0000 1.0000
22.3600 72.0000 1.0000
22.3800 70.0000 1.0000
22.4000 65.0000 1.0000
22.4200 64.0000 1.0000
22.4400 66.0000 1.0000
22.4600 69.0000 1.0000
22.4800 66.0000 1.0000
22.5000 62.0000 1.0000
22.5200 62.0000 1.0000
22.5400 72.0000 1.0000
22.5600 76.0000 1.0000
22.5800 67.0000 1.0000
22.6000 62.0000 1.0000
22.6200 60.0000 1.0000
22.6400 64.0000 1.0000
22.6600 63.0000 1.0000
22.6800 62.0000 1.0000
22.7000 67.0000 1.0000
22.7200 71.0000 1.0000
22.7400 67.0000 1.0000
22.7600 74.0000 1.0000
22.7800 81.0000 1.0000
22.8000 73.0000 1.0000
22.8200 73.0000 1.0000
22.8400 70.0000 1.0000
22.8600 78.0000 1.0000
22.8800 77.0000 1.0000
22.9000 72.0000 1.0000
22.9200 78.0000 1.0000
22.9400 80.0000 1.0000
22.9600 79.0000 1.0000
22.9800 74.0000 1.0000
23.0000 71.0000 1.0000
23.0200 79.0000 1.0000
23.0400 79.0000 1.0000
23.0600 85.0000 1.0000
23.0800 85.0000 1.0000
23.1000 82.0000 1.0000
23.1200 71.0000 1.0000
23.1400 64.0000 1.0000
23.1600 66.0000 1.0000
23.1800 63.0000 1.0000
23.2000 71.0000 1.0000
23.2200 71.0000 1.0000
23.2400 68.0000 1.0000
23.2600 75.0000 1.0000
23.2800 79.0000 1.0000
23.3000 77.0000 1.0000
23.3200 77.0000 1.0000
23.3400 72.0000 1.0000
23.3600 63.0000 1.0000
23.3800 62.0000 1.0000
23.4000 67.0000 1.0000
23.4200 65.0000 1.0000
23.4400 62.0000 1.0000
23.4600 70.0000 1.0000
23.4800 71.0000 1.0000
23.5000 67.0000 1.0000
23.5200 60.0000 1.0000
23.5400 68.0000 1.0000
23.5600 78.0000 1.0000
23.5800 77.0000 1.0000
23.6000 68.0000 1.0000
23.6200 64.0000 1.0000
23.6400 59.0000 1.0000
23.6600 60.0000 1.0000
23.6800 66.0000 1.0000
23.7000 73.0000 1.0000
23.7200 70.0000 1.0000
23.7400 69.0000 1.0000
23.7600 64.0000 1.0000
23.7800 69.0000 1.0000
23.8000 73.0000 1.0000
23.8200 70.0000 1.0000
23.8400 69.0000 1.0000
23.8600 72.0000 1.0000
23.8800 70.0000 1.0000
23.9000 61.0000 1.0000
23.9200 56.0000 1.0000
23.9400 63.0000 1.0000
23.9600 66.0000 1.0000
23.9800 64.0000 1.0000
24.0000 60.0000 1.0000
24.0200 61.0000 1.0000
24.0400 63.0000 1.0000
24.0600 62.0000 1.0000
24.0800 63.0000 1.0000
24.1000 64.0000 1.0000
24.1200 76.0000 1.0000
24.1400 83.0000 1.0000
24.1600 74.0000 1.0000
24.1800 63.0000 1.0000
24.2000 65.0000 1.0000
24.2200 66.0000 1.0000
24.2400 73.0000 1.0000
24.2600 81.0000 1.0000
24.2800 71.0000 1.0000
24.3000 71.0000 1.0000
24.3200 73.0000 1.0000
24.3400 73.0000 1.0000
24.3600 80.0000 1.0000
24.3800 74.0000 1.0000
24.4000 88.0000 1.0000
24.4200 89.0000 1.0000
24.4400 71.0000 1.0000
24.4600 74.0000 1.0000
24.4800 66.0000 1.0000
24.5000 67.0000 1.0000
24.5200 69.0000 1.0000
24.5400 66.0000 1.0000
24.5600 71.0000 1.0000
24.5800 71.0000 1.0000
24.6000 69.0000 1.0000
24.6200 71.0000 1.0000
24.6400 70.0000 1.0000
24.6600 72.0000 1.0000
24.6800 89.0000 1.0000
24.7000 90.0000 1.0000
24.7200 77.0000 1.0000
24.7400 69.0000 1.0000
24.7600 70.0000 1.0000
24.7800 89.0000 1.0000
24.8000 87.0000 1.0000
24.8200 75.0000 1.0000
24.8400 80.0000 1.0000
24.8600 71.0000 1.0000
24.8800 79.0000 1.0000
24.9000 84.0000 1.0000
24.9200 81.0000 1.0000
24.9400 93.0000 1.0000
24.9600 96.0000 1.0000
24.9800 88.0000 1.0000
25.0000 90.0000 1.0000
25.0200 100.0000 1.0000
25.0400 100.0000 1.0000
25.0600 114.0000 1.0000
25.0800 125.0000 1.0000
25.1000 121.0000 1.0000
25.1200 116.0000 1.0000
25.1400 114.0000 1.0000
25.1600 136.0000 1.0000
25.1800 152.0000 1.0000
25.2000 148.0000 1.0000
25.2200 166.0000 1.0000
25.2400 182.0000 1.0000
25.2600 199.0000 1.0000
25.2800 227.0000 1.0000
25.3000 253.0000 1.0000
25.3200 320.0000 1.0000
25.3400 400.0000 1.0000
25.3600 454.0000 1.0000
25.3800 541.0000 1.0000
25.4000 670.0000 1.0000
25.4200 819.0000 1.0000
25.4400 1002.0000 1.0000
25.4600 1163.0000 1.0000
25.4800 1271.0000 1.0000
25.5000 1353.0000 1.0000
25.5200 1378.0000 1.0000
25.5400 1351.0000 1.0000
25.5600 1229.0000 1.0000
25.5800 1039.0000 1.0000
25.6000 860.0000 1.0000
25.6200 687.0000 1.0000
25.6400 530.0000 1.0000
25.6600 370.0000 1.0000
25.6800 243.0000 1.0000
25.7000 173.0000 1.0000
25.7200 156.0000 1.0000
25.7400 158.0000 1.0000
25.7600 142.0000 1.0000
25.7800 132.0000 1.0000
25.8000 123.0000 1.0000
25.8200 109.0000 1.0000
25.8400 102.0000 1.0000
25.8600 101.0000 1.0000
25.8800 100.0000 1.0000
25.9000 94.0000 1.0000
25.9200 92.0000 1.0000
25.9400 91.0000 1.0000
25.9600 92.0000 1.0000
25.9800 92.0000 1.0000
26.0000 90.0000 1.0000
26.0200 83.0000 1.0000
26.0400 80.0000 1.0000
26.0600 75.0000 1.0000
26.0800 70.0000 1.0000
26.1000 81.0000 1.0000
26.1200 87.0000 1.0000
26.1400 82.0000 1.0000
26.1600 80.0000 1.0000
26.1800 74.0000 1.0000
26.2000 77.0000 1.0000
26.2200 80.0000 1.0000
26.2400 65.0000 1.0000
26.2600 70.0000 1.0000
26.2800 82.0000 1.0000
26.3000 82.0000 1.0000
26.3200 78.0000 1.0000
26.3400 72.0000 1.0000
26.3600 69.0000 1.0000
26.3800 74.0000 1.0000
26.4000 78.0000 1.0000
26.4200 78.0000 1.0000
26.4400 71.0000 1.0000
26.4600 65.0000 1.0000
26.4800 59.0000 1.0000
26.5000 68.0000 1.0000
26.5200 73.0000 1.0000
26.5400 63.0000 1.0000
26.5600 70.0000 1.0000
26.5800 82.0000 1.0000
26.6000 80.0000 1.0000
26.6200 74.0000 1.0000
26.6400 73.0000 1.0000
26.6600 72.0000 1.0000
26.6800 68.0000 1.0000
26.7000 74.0000 1.0000
26.7200 77.0000 1.0000
26.7400 76.0000 1.0000
26.7600 70.0000 1.0000
26.7800 72.0000 1.0000
26.8000 64.0000 1.0000
26.8200 62.0000 1.0000
26.8400 75.0000 1.0000
26.8600 66.0000 1.0000
26.8800 65.0000 1.0000
26.9000 82.0000 1.0000
26.9200 84.0000 1.0000
26.9400 68.0000 1.0000
26.9600 69.0000 1.0000
26.9800 77.0000 1.0000
27.0000 74.0000 1.0000
27.0200 65.0000 1.0000
27.0400 67.0000 1.0000
27.0600 68.0000 1.0000
27.0800 78.0000 1.0000
27.1000 78.0000 1.0000
27.1200 72.0000 1.0000
27.1400 64.0000 1.0000
27.1600 62.0000 1.0000
27.1800 62.0000 1.0000
27.2000 61.0000 1.0000
27.2200 74.0000 1.0000
27.2400 81.0000 1.0000
27.2600 75.0000 1.0000
27.2800 66.0000 1.0000
27.3000 75.0000 1.0000
27.3200 80.0000 1.0000
27.3400 83.0000 1.0000
27.3600 81.0000 1.0000
27.3800 81.0000 1.0000
27.4000 74.0000 1.0000
27.4200 68.0000 1.0000
27.4400 76.0000 1.0000
27.4600 77.0000 1.0000
27.4800 76.0000 1.0000
27.5000 81.0000 1.0000
27.5200 71.0000 1.0000
27.5400 73.0000 1.0000
27.5600 77.0000 1.0000
27.5800 73.0000 1.0000
27.6000 85.0000 1.0000
27.6200 71.0000 1.0000
27.6400 66.0000 1.0000
27.6600 73.0000 1.0000
27.6800 65.0000 1.0000
27.7000 71.0000 1.0000
27.7200 69.0000 1.0000
27.7400 66.0000 1.0000
27.7600 74.0000 1.0000
27.7800 80.0000 1.0000
27.8000 79.0000 1.0000
27.8200 70.0000 1.0000
27.8400 67.0000 1.0000
27.8600 69.0000 1.0000
27.8800 71.0000 1.0000
27.9000 76.0000 1.0000
27.9200 79.0000 1.0000
27.9400 67.0000 1.0000
27.9600 59.0000 1.0000
27.9800 58.0000 1.0000
28.0000 67.0000 1.0000
28.0200 74.0000 1.0000
28.0400 77.0000 1.0000
28.0600 71.0000 1.0000
28.0800 70.0000 1.0000
28.1000 69.0000 1.0000
28.1200 66.0000 1.0000
28.1400 80.0000 1.0000
28.1600 83.0000 1.0000
28.1800 80.0000 1.0000
28.2000 77.0000 1.0000
28.2200 77.0000 1.0000
28.2400 79.0000 1.0000
28.2600 80.0000 1.0000
28.2800 75.0000 1.0000
28.3000 74.0000 1.0000
28.3200 73.0000 1.0000
28.3400 73.0000 1.0000
28.3600 68.0000 1.0000
28.3800 61.0000 1.0000
28.4000 72.0000 1.0000
28.4200 68.0000 1.0000
28.4400 74.0000 1.0000
28.4600 81.0000 1.0000
28.4800 68.0000 1.0000
28.5000 70.0000 1.0000
28.5200 82.0000 1.0000
28.5400 76.0000 1.0000
28.5600 75.0000 1.0000
28.5800 70.0000 1.0000
28.6000 75.0000 1.0000
28.6200 79.0000 1.0000
28.6400 81.0000 1.0000
28.6600 69.0000 1.0000
28.6800 75.0000 1.0000
28.7000 72.0000 1.0000
28.7200 67.0000 1.0000
28.7400 74.0000 1.0000
28.7600 69.0000 1.0000
28.7800 70.0000 1.0000
28.8000 68.0000 1.0000
28.8200 69.0000 1.0000
28.8400 61.0000 1.0000
28.8600 67.0000 1.0000
28.8800 81.0000 1.0000
28.9000 79.0000 1.0000
28.9200 78.0000 1.0000
28.9400 71.0000 1.0000
28.9600 77.0000 1.0000
28.9800 75.0000 1.0000
29.0000 79.0000 1.0000
29.0200 73.0000 1.0000
29.0400 63.0000 1.0000
29.0600 70.0000 1.0000
29.0800 67.0000 1.0000
29.1000 65.0000 1.0000
29.1200 75.0000 1.0000
29.1400 78.0000 1.0000
29.1600 82.0000 1.0000
29.1800 87.0000 1.0000
29.2000 78.0000 1.0000
29.2200 67.0000 1.0000
29.2400 59.0000 1.0000
29.2600 66.0000 1.0000
29.2800 78.0000 1.0000
29.3000 80.0000 1.0000
29.3200 83.0000 1.0000
29.3400 74.0000 1.0000
29.3600 72.0000 1.0000
29.3800 78.0000 1.0000
29.4000 69.0000 1.0000
29.4200 69.0000 1.0000
29.4400 73.0000 1.0000
29.4600 78.0000 1.0000
29.4800 74.0000 1.0000
29.5000 74.0000 1.0000
29.5200 72.0000 1.0000
29.5400 81.0000 1.0000
29.5600 82.0000 1.0000
29.5800 77.0000 1.0000
29.6000 65.0000 1.0000
29.6200 70.0000 1.0000
29.6400 68.0000 1.0000
29.6600 72.0000 1.0000
29.6800 76.0000 1.0000
29.7000 81.0000 1.0000
29.7200 79.0000 1.0000
29.7400 74.0000 1.0000
29.7600 72.0000 1.0000
29.7800 73.0000 1.0000
29.8000 78.0000 1.0000
29.8200 81.0000 1.0000
29.8400 80.0000 1.0000
29.8600 80.0000 1.0000
29.8800 76.0000 1.0000
29.9000 84.0000 1.0000
29.9200 84.0000 1.0000
29.9400 68.0000 1.0000
29.9600 59.0000 1.0000
29.9800 79.0000 1.0000
30.0000 74.0000 1.0000
30.0200 78.0000 1.0000
30.0400 73.0000 1.0000
30.0600 83.0000 1.0000
30.0800 81.0000 1.0000
30.1000 69.0000 1.0000
30.1200 65.0000 1.0000
30.1400 60.0000 1.0000
30.1600 72.0000 1.0000
30.1800 84.0000 1.0000
30.2000 75.0000 1.0000
30.2200 76.0000 1.0000
30.2400 84.0000 1.0000
30.2600 80.0000 1.0000
30.2800 70.0000 1.0000
30.3000 78.0000 1.0000
30.3200 78.0000 1.0000
30.3400 73.0000 1.0000
30.3600 80.0000 1.0000
30.3800 82.0000 1.0000
30.4000 78.0000 1.0000
30.4200 63.0000 1.0000
30.4400 64.0000 1.0000
30.4600 71.0000 1.0000
30.4800 74.0000 1.0000
30.5000 72.0000 1.0000
30.5200 77.0000 1.0000
30.5400 80.0000 1.0000
30.5600 76.0000 1.0000
30.5800 87.0000 1.0000
30.6000 83.0000 1.0000
30.6200 79.0000 1.0000
30.6400 86.0000 1.0000
30.6600 71.0000 1.0000
30.6800 72.0000 1.0000
30.7000 74.0000 1.0000
30.7200 76.0000 1.0000
30.7400 78.0000 1.0000
30.7600 71.0000 1.0000
30.7800 70.0000 1.0000
30.8000 84.0000 1.0000
30.8200 88.0000 1.0000
30.8400 85.0000 1.0000
30.8600 75.0000 1.0000
30.8800 69.0000 1.0000
30.9000 78.0000 1.0000
30.9200 81.0000 1.0000
30.9400 89.0000 1.0000
30.9600 85.0000 1.0000
30.9800 83.0000 1.0000
31.0000 72.0000 1.0000
31.0200 71.0000 1.0000
31.0400 92.0000 1.0000
31.0600 86.0000 1.0000
31.0800 73.0000 1.0000
31.1000 73.0000 1.0000
31.1200 75.0000 1.0000
31.1400 74.0000 1.0000
31.1600 70.0000 1.0000
31.1800 76.0000 1.0000
31.2000 71.0000 1.0000
31.2200 71.0000 1.0000
31.2400 74.0000 1.0000
31.2600 77.0000 1.0000
31.2800 88.0000 1.0000
31.3000 78.0000 1.0000
31.3200 66.0000 1.0000
31.3400 79.0000 1.0000
31.3600 84.0000 1.0000
31.3800 81.0000 1.0000
31.4000 98.0000 1.0000
31.4200 95.0000 1.0000
31.4400 93.0000 1.0000
31.4600 95.0000 1.0000
31.4800 79.0000 1.0000
31.5000 83.0000 1.0000
31.5200 82.0000 1.0000
31.5400 80.0000 1.0000
31.5600 69.0000 1.0000
31.5800 72.0000 1.0000
31.6000 92.0000 1.0000
31.6200 87.0000 1.0000
31.6400 86.0000 1.0000
31.6600 92.0000 1.0000
31.6800 97.0000 1.0000
31.7000 91.0000 1.0000
31.7200 73.0000 1.0000
31.7400 93.0000 1.0000
31.7600 95.0000 1.0000
31.7800 85.0000 1.0000
31.8000 80.0000 1.0000
31.8200 93.0000 1.0000
31.8400 88.0000 1.0000
31.8600 76.0000 1.0000
31.8800 79.0000 1.0000
31.9000 95.0000 1.0000
31.9200 91.0000 1.0000
31.9400 97.0000 1.0000
31.9600 80.0000 1.0000
31.9800 92.0000 1.0000
32.0000 80.0000 1.0000
32.0200 77.0000 1.0000
32.0400 86.0000 1.0000
32.0600 71.0000 1.0000
32.0800 83.0000 1.0000
32.1000 84.0000 1.0000
32.1200 71.0000 1.0000
32.1400 84.0000 1.0000
32.1600 70.0000 1.0000
32.1800 78.0000 1.0000
32.2000 79.0000 1.0000
32.2200 81.0000 1.0000
32.2400 78.0000 1.0000
32.2600 79.0000 1.0000
32.2800 88.0000 1.0000
32.3000 79.0000 1.0000
32.3200 85.0000 1.0000
32.3400 93.0000 1.0000
32.3600 90.0000 1.0000
32.3800 83.0000 1.0000
32.4000 82.0000 1.0000
32.4200 76.0000 1.0000
32.4400 81.0000 1.0000
32.4600 89.0000 1.0000
32.4800 87.0000 1.0000
32.5000 86.0000 1.0000
32.5200 86.0000 1.0000
32.5400 80.0000 1.0000
32.5600 74.0000 1.0000
32.5800 92.0000 1.0000
32.6000 80.0000 1.0000
32.6200 66.0000 1.0000
32.6400 70.0000 1.0000
32.6600 88.0000 1.0000
32.6800 87.0000 1.0000
32.7000 87.0000 1.0000
32.7200 87.0000 1.0000
32.7400 85.0000 1.0000
32.7600 79.0000 1.0000
32.7800 84.0000 1.0000
32.8000 91.0000 1.0000
32.8200 89.0000 1.0000
32.8400 89.0000 1.0000
32.8600 88.0000 1.0000
32.8800 79.0000 1.0000
32.9000 90.0000 1.0000
32.9200 76.0000 1.0000
32.9400 73.0000 1.0000
32.9600 94.0000 1.0000
32.9800 92.0000 1.0000
33.0000 88.0000 1.0000
33.0200 87.0000 1.0000
33.0400 103.0000 1.0000
33.0600 96.0000 1.0000
33.0800 99.0000 1.0000
33.1000 85.0000 1.0000
33.1200 100.0000 1.0000
33.1400 89.0000 1.0000
33.1600 96.0000 1.0000
33.1800 102.0000 1.0000
33.2000 89.0000 1.0000
33.2200 102.0000 1.0000
33.2400 101.0000 1.0000
33.2600 104.0000 1.0000
33.2800 97.0000 1.0000
33.3000 95.0000 1.0000
33.3200 111.0000 1.0000
33.3400 109.0000 1.0000
33.3600 96.0000 1.0000
33.3800 87.0000 1.0000
33.4000 97.0000 1.0000
33.4200 102.0000 1.0000
33.4400 96.0000 1.0000
33.4600 103.0000 1.0000
33.4800 85.0000 1.0000
33.5000 87.0000 1.0000
33.5200 92.0000 1.0000
33.5400 87.0000 1.0000
33.5600 85.0000 1.0000
33.5800 83.0000 1.0000
33.6000 100.0000 1.0000
33.6200 84.0000 1.0000
33.6400 91.0000 1.0000
33.6600 106.0000 1.0000
33.6800 102.0000 1.0000
33.7000 95.0000 1.0000
33.7200 91.0000 1.0000
33.7400 90.0000 1.0000
33.7600 96.0000 1.0000
33.7800 92.0000 1.0000
33.8000 85.0000 1.0000
33.8200 91.0000 1.0000
33.8400 93.0000 1.0000
33.8600 94.0000 1.0000
33.8800 110.0000 1.0000
33.9000 104.0000 1.0000
33.9200 89.0000 1.0000
33.9400 83.0000 1.0000
33.9600 93.0000 1.0000
33.9800 90.0000 1.0000
34.0000 94.0000 1.0000
34.0200 96.0000 1.0000
34.0400 94.0000 1.0000
34.0600 100.0000 1.0000
34.0800 96.0000 1.0000
34.1000 97.0000 1.0000
34.1200 95.0000 1.0000
34.1400 93.0000 1.0000
34.1600 101.0000 1.0000
34.1800 107.0000 1.0000
34.2000 110.0000 1.0000
34.2200 106.0000 1.0000
34.2400 102.0000 1.0000
34.2600 97.0000 1.0000
34.2800 103.0000 1.0000
34.3000 116.0000 1.0000
34.3200 107.0000 1.0000
34.3400 108.0000 1.0000
34.3600 102.0000 1.0000
34.3800 105.0000 1.0000
34.4000 99.0000 1.0000
34.4200 114.0000 1.0000
34.4400 115.0000 1.0000
34.4600 122.0000 1.0000
34.4800 111.0000 1.0000
34.5000 112.0000 1.0000
34.5200 110.0000 1.0000
34.5400 127.0000 1.0000
34.5600 134.0000 1.0000
34.5800 125.0000 1.0000
34.6000 148.0000 1.0000
34.6200 153.0000 1.0000
34.6400 164.0000 1.0000
34.6600 168.0000 1.0000
34.6800 145.0000 1.0000
34.7000 152.0000 1.0000
34.7200 188.0000 1.0000
34.7400 191.0000 1.0000
34.7600 187.0000 1.0000
34.7800 189.0000 1.0000
34.8000 230.0000 1.0000
34.8200 233.0000 1.0000
34.8400 261.0000 1.0000
34.8600 306.0000 1.0000
34.8800 362.0000 1.0000
34.9000 430.0000 1.0000
34.9200 507.0000 1.0000
34.9400 682.0000 1.0000
34.9600 821.0000 1.0000
34.9800 1030.0000 1.0000
35.0000 1289.0000 1.0000
35.0200 1620.0000 1.0000
35.0400 1843.0000 1.0000
35.0600 2030.0000 1.0000
35.0800 2095.0000 1.0000
35.1000 2189.0000 1.0000
35.1200 1990.0000 1.0000
35.1400 1848.0000 1.0000
35.1600 1604.0000 1.0000
35.1800 1362.0000 1.0000
35.2000 1042.0000 1.0000
35.2200 871.0000 1.0000
35.2400 645.0000 1.0000
35.2600 472.0000 1.0000
35.2800 381.0000 1.0000
35.3000 263.0000 1.0000
35.3200 235.0000 1.0000
35.3400 226.0000 1.0000
35.3600 202.0000 1.0000
35.3800 186.0000 1.0000
35.4000 193.0000 1.0000
35.4200 177.0000 1.0000
35.4400 180.0000 1.0000
35.4600 168.0000 1.0000
35.4800 178.0000 1.0000
35.5000 144.0000 1.0000
35.5200 141.0000 1.0000
35.5400 148.0000 1.0000
35.5600 153.0000 1.0000
35.5800 156.0000 1.0000
35.6000 145.0000 1.0000
35.6200 136.0000 1.0000
35.6400 152.0000 1.0000
35.6600 124.0000 1.0000
35.6800 153.0000 1.0000
35.7000 140.0000 1.0000
35.7200 160.0000 1.0000
35.7400 145.0000 1.0000
35.7600 151.0000 1.0000
35.7800 164.0000 1.0000
35.8000 176.0000 1.0000
35.8200 149.0000 1.0000
35.8400 160.0000 1.0000
35.8600 168.0000 1.0000
35.8800 127.0000 1.0000
35.9000 167.0000 1.0000
35.9200 147.0000 1.0000
35.9400 156.0000 1.0000
35.9600 161.0000 1.0000
35.9800 144.0000 1.0000
36.0000 161.0000 1.0000
36.0200 155.0000 1.0000
36.0400 158.0000 1.0000
36.0600 176.0000 1.0000
36.0800 159.0000 1.0000
36.1000 158.0000 1.0000
36.1200 205.0000 1.0000
36.1400 178.0000 1.0000
36.1600 196.0000 1.0000
36.1800 168.0000 1.0000
36.2000 186.0000 1.0000
36.2200 170.0000 1.0000
36.2400 200.0000 1.0000
36.2600 211.0000 1.0000
36.2800 192.0000 1.0000
36.3000 186.0000 1.0000
36.3200 217.0000 1.0000
36.3400 236.0000 1.0000
36.3600 217.0000 1.0000
36.3800 213.0000 1.0000
36.4000 219.0000 1.0000
36.4200 238.0000 1.0000
36.4400 241.0000 1.0000
36.4600 252.0000 1.0000
36.4800 279.0000 1.0000
36.5000 265.0000 1.0000
36.5200 275.0000 1.0000
36.5400 304.0000 1.0000
36.5600 338.0000 1.0000
36.5800 350.0000 1.0000
36.6000 353.0000 1.0000
36.6200 357.0000 1.0000
36.6400 356.0000 1.0000
36.6600 372.0000 1.0000
36.6800 419.0000 1.0000
36.7000 446.0000 1.0000
36.7200 431.0000 1.0000
36.7400 477.0000 1.0000
36.7600 520.0000 1.0000
36.7800 567.0000 1.0000
36.8000 612.0000 1.0000
36.8200 645.0000 1.0000
36.8400 681.0000 1.0000
36.8600 739.0000 1.0000
36.8800 806.0000 1.0000
36.9000 832.0000 1.0000
36.9200 939.0000 1.0000
36.9400 1003.0000 1.0000
36.9600 1035.0000 1.0000
36.9800 1156.0000 1.0000
37.0000 1189.0000 1.0000
37.0200 1252.0000 1.0000
37.0400 1409.0000 1.0000
37.0600 1455.0000 1.0000
37.0800 1519.0000 1.0000
37.1000 1561.0000 1.0000
37.1200 1553.0000 1.0000
37.1400 1670.0000 1.0000
37.1600 1664.0000 1.0000
37.1800 1640.0000 1.0000
37.2000 1712.0000 1.0000
37.2200 1676.0000 1.0000
37.2400 1537.0000 1.0000
37.2600 1570.0000 1.0000
37.2800 1530.0000 1.0000
37.3000 1419.0000 1.0000
37.3200 1385.0000 1.0000
37.3400 1297.0000 1.0000
37.3600 1228.0000 1.0000
37.3800 1173.0000 1.0000
37.4000 1070.0000 1.0000
37.4200 1047.0000 1.0000
37.4400 933.0000 1.0000
37.4600 928.0000 1.0000
37.4800 872.0000 1.0000
37.5000 718.0000 1.0000
37.5200 783.0000 1.0000
37.5400 692.0000 1.0000
37.5600 749.0000 1.0000
37.5800 775.0000 1.0000
37.6000 773.0000 1.0000
37.6200 895.0000 1.0000
37.6400 911.0000 1.0000
37.6600 991.0000 1.0000
37.6800 1100.0000 1.0000
37.7000 1177.0000 1.0000
37.7200 1113.0000 1.0000
37.7400 1156.0000 1.0000
37.7600 1098.0000 1.0000
37.7800 991.0000 1.0000
37.8000 872.0000 1.0000
37.8200 793.0000 1.0000
37.8400 654.0000 1.0000
37.8600 527.0000 1.0000
37.8800 474.0000 1.0000
37.9000 383.0000 1.0000
37.9200 349.0000 1.0000
37.9400 256.0000 1.0000
37.9600 258.0000 1.0000
37.9800 248.0000 1.0000
38.0000 241.0000 1.0000
38.0200 193.0000 1.0000
38.0400 212.0000 1.0000
38.0600 209.0000 1.0000
38.0800 185.0000 1.0000
38.1000 198.0000 1.0000
38.1200 162.0000 1.0000
38.1400 161.0000 1.0000
38.1600 163.0000 1.0000
38.1800 162.0000 1.0000
38.2000 156.0000 1.0000
38.2200 142.0000 1.0000
38.2400 126.0000 1.0000
38.2600 141.0000 1.0000
38.2800 155.0000 1.0000
38.3000 142.0000 1.0000
38.3200 141.0000 1.0000
38.3400 128.0000 1.0000
38.3600 131.0000 1.0000
38.3800 115.0000 1.0000
38.4000 131.0000 1.0000
38.4200 130.0000 1.0000
38.4400 152.0000 1.0000
38.4600 132.0000 1.0000
38.4800 129.0000 1.0000
38.5000 117.0000 1.0000
38.5200 107.0000 1.0000
38.5400 117.0000 1.0000
38.5600 109.0000 1.0000
38.5800 118.0000 1.0000
38.6000 109.0000 1.0000
38.6200 126.0000 1.0000
38.6400 120.0000 1.0000
38.6600 132.0000 1.0000
38.6800 112.0000 1.0000
38.7000 90.0000 1.0000
38.7200 103.0000 1.0000
38.7400 111.0000 1.0000
38.7600 104.0000 1.0000
38.7800 95.0000 1.0000
38.8000 94.0000 1.0000
38.8200 106.0000 1.0000
38.8400 92.0000 1.0000
38.8600 114.0000 1.0000
38.8800 107.0000 1.0000
38.9000 102.0000 1.0000
38.9200 108.0000 1.0000
38.9400 102.0000 1.0000
38.9600 122.0000 1.0000
38.9800 108.0000 1.0000
39.0000 106.0000 1.0000
39.0200 96.0000 1.0000
39.0400 103.0000 1.0000
39.0600 99.0000 1.0000
39.0800 94.0000 1.0000
39.1000 100.0000 1.0000
39.1200 119.0000 1.0000
39.1400 90.0000 1.0000
39.1600 102.0000 1.0000
39.1800 108.0000 1.0000
39.2000 103.0000 1.0000
39.2200 89.0000 1.0000
39.2400 93.0000 1.0000
39.2600 81.0000 1.0000
39.2800 91.0000 1.0000
39.3000 86.0000 1.0000
39.3200 84.0000 1.0000
39.3400 95.0000 1.0000
39.3600 92.0000 1.0000
39.3800 107.0000 1.0000
39.4000 90.0000 1.0000
39.4200 112.0000 1.0000
39.4400 93.0000 1.0000
39.4600 105.0000 1.0000
39.4800 81.0000 1.0000
39.5000 83.0000 1.0000
39.5200 87.0000 1.0000
39.5400 86.0000 1.0000
39.5600 88.0000 1.0000
39.5800 84.0000 1.0000
39.6000 110.0000 1.0000
39.6200 102.0000 1.0000
39.6400 91.0000 1.0000
39.6600 105.0000 1.0000
39.6800 92.0000 1.0000
39.7000 86.0000 1.0000
39.7200 86.0000 1.0000
39.7400 99.0000 1.0000
39.7600 95.0000 1.0000
39.7800 90.0000 1.0000
39.8000 101.0000 1.0000
39.8200 93.0000 1.0000
39.8400 79.0000 1.0000
39.8600 107.0000 1.0000
39.8800 94.0000 1.0000
39.9000 82.0000 1.0000
39.9200 88.0000 1.0000
39.9400 110.0000 1.0000
39.9600 77.0000 1.0000
39.9800 92.0000 1.0000
40.0000 100.0000 1.0000
40.0200 95.0000 1.0000
40.0400 90.0000 1.0000
40.0600 91.0000 1.0000
40.0800 94.0000 1.0000
40.1000 107.0000 1.0000
40.1200 100.0000 1.0000
40.1400 103.0000 1.0000
40.1600 91.0000 1.0000
40.1800 93.0000 1.0000
40.2000 104.0000 1.0000
40.2200 118.0000 1.0000
40.2400 85.0000 1.0000
40.2600 87.0000 1.0000
40.2800 106.0000 1.0000
40.3000 106.0000 1.0000
40.3200 102.0000 1.0000
40.3400 92.0000 1.0000
40.3600 92.0000 1.0000
40.3800 86.0000 1.0000
40.4000 128.0000 1.0000
40.4200 96.0000 1.0000
40.4400 84.0000 1.0000
40.4600 96.0000 1.0000
40.4800 88.0000 1.0000
40.5000 89.0000 1.0000
40.5200 103.0000 1.0000
40.5400 106.0000 1.0000
40.5600 96.0000 1.0000
40.5800 82.0000 1.0000
40.6000 87.0000 1.0000
40.6200 95.0000 1.0000
40.6400 99.0000 1.0000
40.6600 97.0000 1.0000
40.6800 89.0000 1.0000
40.7000 99.0000 1.0000
40.7200 94.0000 1.0000
40.7400 114.0000 1.0000
40.7600 100.0000 1.0000
40.7800 85.0000 1.0000
40.8000 102.0000 1.0000
40.8200 111.0000 1.0000
40.8400 110.0000 1.0000
40.8600 110.0000 1.0000
40.8800 108.0000 1.0000
40.9000 97.0000 1.0000
40.9200 116.0000 1.0000
40.9400 106.0000 1.0000
40.9600 110.0000 1.0000
40.9800 107.0000 1.0000
41.0000 102.0000 1.0000
41.0200 110.0000 1.0000
41.0400 103.0000 1.0000
41.0600 88.0000 1.0000
41.0800 104.0000 1.0000
41.1000 107.0000 1.0000
41.1200 101.0000 1.0000
41.1400 122.0000 1.0000
41.1600 119.0000 1.0000
41.1800 115.0000 1.0000
41.2000 115.0000 1.0000
41.2200 125.0000 1.0000
41.2400 108.0000 1.0000
41.2600 116.0000 1.0000
41.2800 113.0000 1.0000
41.3000 116.0000 1.0000
41.3200 110.0000 1.0000
41.3400 110.0000 1.0000
41.3600 106.0000 1.0000
41.3800 110.0000 1.0000
41.4000 115.0000 1.0000
41.4200 133.0000 1.0000
41.4400 124.0000 1.0000
41.4600 125.0000 1.0000
41.4800 133.0000 1.0000
41.5000 140.0000 1.0000
41.5200 150.0000 1.0000
41.5400 147.0000 1.0000
41.5600 127.0000 1.0000
41.5800 135.0000 1.0000
41.6000 151.0000 1.0000
41.6200 138.0000 1.0000
41.6400 151.0000 1.0000
41.6600 158.0000 1.0000
41.6800 179.0000 1.0000
41.7000 166.0000 1.0000
41.7200 169.0000 1.0000
41.7400 140.0000 1.0000
41.7600 135.0000 1.0000
41.7800 163.0000 1.0000
41.8000 167.0000 1.0000
41.8200 144.0000 1.0000
41.8400 142.0000 1.0000
41.8600 169.0000 1.0000
41.8800 155.0000 1.0000
41.9000 175.0000 1.0000
41.9200 177.0000 1.0000
41.9400 154.0000 1.0000
41.9600 143.0000 1.0000
41.9800 170.0000 1.0000
42.0000 195.0000 1.0000
42.0200 169.0000 1.0000
42.0400 175.0000 1.0000
42.0600 192.0000 1.0000
42.0800 194.0000 1.0000
42.1000 189.0000 1.0000
42.1200 190.0000 1.0000
42.1400 204.0000 1.0000
42.1600 198.0000 1.0000
42.1800 238.0000 1.0000
42.2000 240.0000 1.0000
42.2200 226.0000 1.0000
42.2400 218.0000 1.0000
42.2600 229.0000 1.0000
42.2800 233.0000 1.0000
42.3000 258.0000 1.0000
42.3200 258.0000 1.0000
42.3400 273.0000 1.0000
42.3600 274.0000 1.0000
42.3800 294.0000 1.0000
42.4000 284.0000 1.0000
42.4200 279.0000 1.0000
42.4400 320.0000 1.0000
42.4600 322.0000 1.0000
42.4800 337.0000 1.0000
42.5000 349.0000 1.0000
42.5200 376.0000 1.0000
42.5400 374.0000 1.0000
42.5600 373.0000 1.0000
42.5800 425.0000 1.0000
42.6000 412.0000 1.0000
42.6200 433.0000 1.0000
42.6400 469.0000 1.0000
42.6600 497.0000 1.0000
42.6800 539.0000 1.0000
42.7000 574.0000 1.0000
42.7200 624.0000 1.0000
42.7400 678.0000 1.0000
42.7600 717.0000 1.0000
42.7800 789.0000 1.0000
42.8000 809.0000 1.0000
42.8200 871.0000 1.0000
42.8400 932.0000 1.0000
42.8600 982.0000 1.0000
42.8800 1099.0000 1.0000
42.9000 1218.0000 1.0000
42.9200 1297.0000 1.0000
42.9400 1358.0000 1.0000
42.9600 1453.0000 1.0000
42.9800 1612.0000 1.0000
43.0000 1809.0000 1.0000
43.0200 1904.0000 1.0000
43.0400 2046.0000 1.0000
43.0600 2220.0000 1.0000
43.0800 2382.0000 1.0000
43.1000 2545.0000 1.0000
43.1200 2705.0000 1.0000
43.1400 2915.0000 1.0000
43.1600 3174.0000 1.0000
43.1800 3431.0000 1.0000
43.2000 3689.0000 1.0000
43.2200 4013.0000 1.0000
43.2400 4261.0000 1.0000
43.2600 4472.0000 1.0000
43.2800 4531.0000 1.0000
43.3000 4532.0000 1.0000
43.3200 4339.0000 1.0000
43.3400 4050.0000 1.0000
43.3600 3797.0000 1.0000
43.3800 3477.0000 1.0000
43.4000 3097.0000 1.0000
43.4200 2720.0000 1.0000
43.4400 2449.0000 1.0000
43.4600 2204.0000 1.0000
43.4800 1924.0000 1.0000
43.5000 1747.0000 1.0000
43.5200 1554.0000 1.0000
43.5400 1338.0000 1.0000
43.5600 1178.0000 1.0000
43.5800 1065.0000 1.0000
43.6000 982.0000 1.0000
43.6200 920.0000 1.0000
43.6400 868.0000 1.0000
43.6600 810.0000 1.0000
43.6800 719.0000 1.0000
43.7000 659.0000 1.0000
43.7200 620.0000 1.0000
43.7400 564.0000 1.0000
43.7600 550.0000 1.0000
43.7800 530.0000 1.0000
43.8000 495.0000 1.0000
43.8200 478.0000 1.0000
43.8400 457.0000 1.0000
43.8600 415.0000 1.0000
43.8800 380.0000 1.0000
43.9000 366.0000 1.0000
43.9200 333.0000 1.0000
43.9400 341.0000 1.0000
43.9600 330.0000 1.0000
43.9800 310.0000 1.0000
44.0000 296.0000 1.0000
44.0200 303.0000 1.0000
44.0400 296.0000 1.0000
44.0600 275.0000 1.0000
44.0800 269.0000 1.0000
44.1000 250.0000 1.0000
44.1200 239.0000 1.0000
44.1400 248.0000 1.0000
44.1600 254.0000 1.0000
44.1800 234.0000 1.0000
44.2000 220.0000 1.0000
44.2200 217.0000 1.0000
44.2400 227.0000 1.0000
44.2600 228.0000 1.0000
44.2800 223.0000 1.0000
44.3000 196.0000 1.0000
44.3200 190.0000 1.0000
44.3400 208.0000 1.0000
44.3600 200.0000 1.0000
44.3800 195.0000 1.0000
44.4000 180.0000 1.0000
44.4200 164.0000 1.0000
44.4400 168.0000 1.0000
44.4600 181.0000 1.0000
44.4800 173.0000 1.0000
44.5000 161.0000 1.0000
44.5200 155.0000 1.0000
44.5400 151.0000 1.0000
44.5600 158.0000 1.0000
44.5800 155.0000 1.0000
44.6000 151.0000 1.0000
44.6200 151.0000 1.0000
44.6400 150.0000 1.0000
44.6600 136.0000 1.0000
44.6800 133.0000 1.0000
44.7000 144.0000 1.0000
44.7200 132.0000 1.0000
44.7400 129.0000 1.0000
44.7600 145.0000 1.0000
44.7800 144.0000 1.0000
44.8000 143.0000 1.0000
44.8200 141.0000 1.0000
44.8400 137.0000 1.0000
44.8600 130.0000 1.0000
44.8800 125.0000 1.0000
44.9000 116.0000 1.0000
44.9200 119.0000 1.0000
44.9400 131.0000 1.0000
44.9600 132.0000 1.0000
44.9800 124.0000 1.0000
45.0000 110.0000 1.0000
45.0200 108.0000 1.0000
45.0400 125.0000 1.0000
45.0600 131.0000 1.0000
45.0800 127.0000 1.0000
45.1000 123.0000 1.0000
45.1200 109.0000 1.0000
45.1400 107.0000 1.0000
45.1600 109.0000 1.0000
45.1800 106.0000 1.0000
45.2000 107.0000 1.0000
45.2200 102.0000 1.0000
45.2400 103.0000 1.0000
45.2600 100.0000 1.0000
45.2800 93.0000 1.0000
45.3000 102.0000 1.0000
45.3200 108.0000 1.0000
45.3400 113.0000 1.0000
45.3600 116.0000 1.0000
45.3800 107.0000 1.0000
45.4000 108.0000 1.0000
45.4200 109.0000 1.0000
45.4400 94.0000 1.0000
45.4600 95.0000 1.0000
45.4800 103.0000 1.0000
45.5000 103.0000 1.0000
45.5200 104.0000 1.0000
45.5400 105.0000 1.0000
45.5600 99.0000 1.0000
45.5800 95.0000 1.0000
45.6000 91.0000 1.0000
45.6200 89.0000 1.0000
45.6400 97.0000 1.0000
45.6600 103.0000 1.0000
45.6800 105.0000 1.0000
45.7000 95.0000 1.0000
45.7200 94.0000 1.0000
45.7400 99.0000 1.0000
45.7600 100.0000 1.0000
45.7800 106.0000 1.0000
45.8000 107.0000 1.0000
45.8200 87.0000 1.0000
45.8400 82.0000 1.0000
45.8600 88.0000 1.0000
45.8800 93.0000 1.0000
45.9000 107.0000 1.0000
45.9200 94.0000 1.0000
45.9400 86.0000 1.0000
45.9600 86.0000 1.0000
45.9800 91.0000 1.0000
46.0000 96.0000 1.0000
46.0200 99.0000 1.0000
46.0400 99.0000 1.0000
46.0600 96.0000 1.0000
46.0800 109.0000 1.0000
46.1000 123.0000 1.0000
46.1200 119.0000 1.0000
46.1400 111.0000 1.0000
46.1600 115.0000 1.0000
46.1800 110.0000 1.0000
46.2000 112.0000 1.0000
46.2200 104.0000 1.0000
46.2400 95.0000 1.0000
46.2600 100.0000 1.0000
46.2800 96.0000 1.0000
46.3000 84.0000 1.0000
46.3200 89.0000 1.0000
46.3400 94.0000 1.0000
46.3600 92.0000 1.0000
46.3800 92.0000 1.0000
46.4000 97.0000 1.0000
46.4200 95.0000 1.0000
46.4400 81.0000 1.0000
46.4600 81.0000 1.0000
46.4800 88.0000 1.0000
46.5000 92.0000 1.0000
46.5200 85.0000 1.0000
46.5400 82.0000 1.0000
46.5600 85.0000 1.0000
46.5800 94.0000 1.0000
46.6000 93.0000 1.0000
46.6200 82.0000 1.0000
46.6400 86.0000 1.0000
46.6600 81.0000 1.0000
46.6800 79.0000 1.0000
46.7000 86.0000 1.0000
46.7200 91.0000 1.0000
46.7400 85.0000 1.0000
46.7600 82.0000 1.0000
46.7800 85.0000 1.0000
46.8000 80.0000 1.0000
46.8200 77.0000 1.0000
46.8400 84.0000 1.0000
46.8600 73.0000 1.0000
46.8800 82.0000 1.0000
46.9000 77.0000 1.0000
46.9200 77.0000 1.0000
46.9400 77.0000 1.0000
46.9600 80.0000 1.0000
46.9800 88.0000 1.0000
47.0000 76.0000 1.0000
47.0200 65.0000 1.0000
47.0400 65.0000 1.0000
47.0600 73.0000 1.0000
47.0800 75.0000 1.0000
47.1000 73.0000 1.0000
47.1200 67.0000 1.0000
47.1400 68.0000 1.0000
47.1600 70.0000 1.0000
47.1800 91.0000 1.0000
47.2000 74.0000 1.0000
47.2200 73.0000 1.0000
47.2400 85.0000 1.0000
47.2600 81.0000 1.0000
47.2800 62.0000 1.0000
47.3000 66.0000 1.0000
47.3200 67.0000 1.0000
47.3400 70.0000 1.0000
47.3600 75.0000 1.0000
47.3800 73.0000 1.0000
47.4000 76.0000 1.0000
47.4200 82.0000 1.0000
47.4400 73.0000 1.0000
47.4600 75.0000 1.0000
47.4800 77.0000 1.0000
47.5000 77.0000 1.0000
47.5200 79.0000 1.0000
47.5400 64.0000 1.0000
47.5600 74.0000 1.0000
47.5800 71.0000 1.0000
47.6000 72.0000 1.0000
47.6200 69.0000 1.0000
47.6400 74.0000 1.0000
47.6600 81.0000 1.0000
47.6800 84.0000 1.0000
47.7000 72.0000 1.0000
47.7200 66.0000 1.0000
47.7400 78.0000 1.0000
47.7600 87.0000 1.0000
47.7800 84.0000 1.0000
47.8000 80.0000 1.0000
47.8200 93.0000 1.0000
47.8400 78.0000 1.0000
47.8600 74.0000 1.0000
47.8800 81.0000 1.0000
47.9000 73.0000 1.0000
47.9200 86.0000 1.0000
47.9400 75.0000 1.0000
47.9600 73.0000 1.0000
47.9800 72.0000 1.0000
48.0000 70.0000 1.0000
48.0200 82.0000 1.0000
48.0400 80.0000 1.0000
48.0600 69.0000 1.0000
48.0800 73.0000 1.0000
48.1000 72.0000 1.0000
48.1200 68.0000 1.0000
48.1400 69.0000 1.0000
48.1600 60.0000 1.0000
48.1800 68.0000 1.0000
48.2000 74.0000 1.0000
48.2200 58.0000 1.0000
48.2400 67.0000 1.0000
48.2600 72.0000 1.0000
48.2800 76.0000 1.0000
48.3000 71.0000 1.0000
48.3200 65.0000 1.0000
48.3400 77.0000 1.0000
48.3600 66.0000 1.0000
48.3800 75.0000 1.0000
48.4000 80.0000 1.0000
48.4200 85.0000 1.0000
48.4400 65.0000 1.0000
48.4600 69.0000 1.0000
48.4800 76.0000 1.0000
48.5000 72.0000 1.0000
48.5200 81.0000 1.0000
48.5400 82.0000 1.0000
48.5600 86.0000 1.0000
48.5800 88.0000 1.0000
48.6000 66.0000 1.0000
48.6200 59.0000 1.0000
48.6400 65.0000 1.0000
48.6600 65.0000 1.0000
48.6800 82.0000 1.0000
48.7000 68.0000 1.0000
48.7200 79.0000 1.0000
48.7400 78.0000 1.0000
48.7600 72.0000 1.0000
48.7800 86.0000 1.0000
48.8000 74.0000 1.0000
48.8200 84.0000 1.0000
48.8400 65.0000 1.0000
48.8600 82.0000 1.0000
48.8800 72.0000 1.0000
48.9000 79.0000 1.0000
48.9200 67.0000 1.0000
48.9400 75.0000 1.0000
48.9600 86.0000 1.0000
48.9800 72.0000 1.0000
49.0000 71.0000 1.0000
49.0200 74.0000 1.0000
49.0400 65.0000 1.0000
49.0600 63.0000 1.0000
49.0800 76.0000 1.0000
49.1000 69.0000 1.0000
49.1200 63.0000 1.0000
49.1400 77.0000 1.0000
49.1600 66.0000 1.0000
49.1800 64.0000 1.0000
49.2000 75.0000 1.0000
49.2200 63.0000 1.0000
49.2400 72.0000 1.0000
49.2600 77.0000 1.0000
49.2800 82.0000 1.0000
49.3000 83.0000 1.0000
49.3200 77.0000 1.0000
49.3400 74.0000 1.0000
49.3600 81.0000 1.0000
49.3800 59.0000 1.0000
49.4000 65.0000 1.0000
49.4200 63.0000 1.0000
49.4400 80.0000 1.0000
49.4600 70.0000 1.0000
49.4800 74.0000 1.0000
49.5000 78.0000 1.0000
49.5200 69.0000 1.0000
49.5400 73.0000 1.0000
49.5600 80.0000 1.0000
49.5800 66.0000 1.0000
49.6000 78.0000 1.0000
49.6200 68.0000 1.0000
49.6400 77.0000 1.0000
49.6600 60.0000 1.0000
49.6800 75.0000 1.0000
49.7000 78.0000 1.0000
49.7200 69.0000 1.0000
49.7400 67.0000 1.0000
49.7600 67.0000 1.0000
49.7800 88.0000 1.0000
49.8000 72.0000 1.0000
49.8200 70.0000 1.0000
49.8400 69.0000 1.0000
49.8600 84.0000 1.0000
49.8800 68.0000 1.0000
49.9000 85.0000 1.0000
49.9200 66.0000 1.0000
49.9400 57.0000 1.0000
49.9600 69.0000 1.0000
49.9800 71.0000 1.0000
50.0000 75.0000 1.0000
50.0200 58.0000 1.0000
50.0400 61.0000 1.0000
50.0600 96.0000 1.0000
50.0800 74.0000 1.0000
50.1000 71.0000 1.0000
50.1200 71.0000 1.0000
50.1400 72.0000 1.0000
50.1600 58.0000 1.0000
50.1800 70.0000 1.0000
50.2000 74.0000 1.0000
50.2200 68.0000 1.0000
50.2400 77.0000 1.0000
50.2600 70.0000 1.0000
50.2800 67.0000 1.0000
50.3000 65.0000 1.0000
50.3200 64.0000 1.0000
50.3400 70.0000 1.0000
50.3600 75.0000 1.0000
50.3800 79.0000 1.0000
50.4000 69.0000 1.0000
50.4200 62.0000 1.0000
50.4400 69.0000 1.0000
50.4600 61.0000 1.0000
50.4800 73.0000 1.0000
50.5000 63.0000 1.0000
50.5200 80.0000 1.0000
50.5400 48.0000 1.0000
50.5600 65.0000 1.0000
50.5800 71.0000 1.0000
50.6000 81.0000 1.0000
50.6200 71.0000 1.0000
50.6400 67.0000 1.0000
50.6600 80.0000 1.0000
50.6800 72.0000 1.0000
50.7000 67.0000 1.0000
50.7200 84.0000 1.0000
50.7400 63.0000 1.0000
50.7600 73.0000 1.0000
50.7800 69.0000 1.0000
50.8000 75.0000 1.0000
50.8200 66.0000 1.0000
50.8400 73.0000 1.0000
50.8600 74.0000 1.0000
50.8800 81.0000 1.0000
50.9000 71.0000 1.0000
50.9200 67.0000 1.0000
50.9400 71.0000 1.0000
50.9600 71.0000 1.0000
50.9800 72.0000 1.0000
51.0000 56.0000 1.0000
51.0200 78.0000 1.0000
51.0400 73.0000 1.0000
51.0600 79.0000 1.0000
51.0800 66.0000 1.0000
51.1000 59.0000 1.0000
51.1200 67.0000 1.0000
51.1400 70.0000 1.0000
51.1600 95.0000 1.0000
51.1800 75.0000 1.0000
51.2000 80.0000 1.0000
51.2200 77.0000 1.0000
51.2400 61.0000 1.0000
51.2600 77.0000 1.0000
51.2800 78.0000 1.0000
51.3000 79.0000 1.0000
51.3200 62.0000 1.0000
51.3400 86.0000 1.0000
51.3600 87.0000 1.0000
51.3800 67.0000 1.0000
51.4000 69.0000 1.0000
51.4200 64.0000 1.0000
51.4400 84.0000 1.0000
51.4600 74.0000 1.0000
51.4800 78.0000 1.0000
51.5000 73.0000 1.0000
51.5200 67.0000 1.0000
51.5400 64.0000 1.0000
51.5600 57.0000 1.0000
51.5800 62.0000 1.0000
51.6000 81.0000 1.0000
51.6200 79.0000 1.0000
51.6400 76.0000 1.0000
51.6600 91.0000 1.0000
51.6800 74.0000 1.0000
51.7000 83.0000 1.0000
51.7200 92.0000 1.0000
51.7400 80.0000 1.0000
51.7600 70.0000 1.0000
51.7800 82.0000 1.0000
51.8000 80.0000 1.0000
51.8200 83.0000 1.0000
51.8400 84.0000 1.0000
51.8600 74.0000 1.0000
51.8800 76.0000 1.0000
51.9000 91.0000 1.0000
51.9200 83.0000 1.0000
51.9400 88.0000 1.0000
51.9600 92.0000 1.0000
51.9800 79.0000 1.0000
52.0000 102.0000 1.0000
52.0200 94.0000 1.0000
52.0400 93.0000 1.0000
52.0600 114.0000 1.0000
52.0800 92.0000 1.0000
52.1000 89.0000 1.0000
52.1200 95.0000 1.0000
52.1400 125.0000 1.0000
52.1600 116.0000 1.0000
52.1800 139.0000 1.0000
52.2000 128.0000 1.0000
52.2200 149.0000 1.0000
52.2400 138.0000 1.0000
52.2600 167.0000 1.0000
52.2800 188.0000 1.0000
52.3000 205.0000 1.0000
52.3200 257.0000 1.0000
52.3400 307.0000 1.0000
52.3600 387.0000 1.0000
52.3800 493.0000 1.0000
52.4000 617.0000 1.0000
52.4200 770.0000 1.0000
52.4400 874.0000 1.0000
52.4600 949.0000 1.0000
52.4800 1002.0000 1.0000
52.5000 958.0000 1.0000
52.5200 971.0000 1.0000
52.5400 882.0000 1.0000
52.5600 835.0000 1.0000
52.5800 800.0000 1.0000
52.6000 729.0000 1.0000
52.6200 629.0000 1.0000
52.6400 555.0000 1.0000
52.6600 507.0000 1.0000
52.6800 455.0000 1.0000
52.7000 368.0000 1.0000
52.7200 294.0000 1.0000
52.7400 240.0000 1.0000
52.7600 199.0000 1.0000
52.7800 141.0000 1.0000
52.8000 133.0000 1.0000
52.8200 120.0000 1.0000
52.8400 108.0000 1.0000
52.8600 111.0000 1.0000
52.8800 112.0000 1.0000
52.9000 99.0000 1.0000
52.9200 104.0000 1.0000
52.9400 89.0000 1.0000
52.9600 94.0000 1.0000
52.9800 93.0000 1.0000
53.0000 81.0000 1.0000
53.0200 80.0000 1.0000
53.0400 87.0000 1.0000
53.0600 78.0000 1.0000
53.0800 80.0000 1.0000
53.1000 77.0000 1.0000
53.1200 81.0000 1.0000
53.1400 70.0000 1.0000
53.1600 70.0000 1.0000
53.1800 86.0000 1.0000
53.2000 88.0000 1.0000
53.2200 81.0000 1.0000
53.2400 74.0000 1.0000
53.2600 79.0000 1.0000
53.2800 66.0000 1.0000
53.3000 70.0000 1.0000
53.3200 79.0000 1.0000
53.3400 76.0000 1.0000
53.3600 86.0000 1.0000
53.3800 83.0000 1.0000
53.4000 66.0000 1.0000
53.4200 72.0000 1.0000
53.4400 59.0000 1.0000
53.4600 66.0000 1.0000
53.4800 78.0000 1.0000
53.5000 69.0000 1.0000
53.5200 74.0000 1.0000
53.5400 78.0000 1.0000
53.5600 77.0000 1.0000
53.5800 81.0000 1.0000
53.6000 75.0000 1.0000
53.6200 61.0000 1.0000
53.6400 77.0000 1.0000
53.6600 80.0000 1.0000
53.6800 83.0000 1.0000
53.7000 85.0000 1.0000
53.7200 90.0000 1.0000
53.7400 94.0000 1.0000
53.7600 74.0000 1.0000
53.7800 66.0000 1.0000
53.8000 62.0000 1.0000
53.8200 74.0000 1.0000
53.8400 83.0000 1.0000
53.8600 85.0000 1.0000
53.8800 79.0000 1.0000
53.9000 83.0000 1.0000
53.9200 73.0000 1.0000
53.9400 76.0000 1.0000
53.9600 71.0000 1.0000
53.9800 72.0000 1.0000
54.0000 73.0000 1.0000
54.0200 77.0000 1.0000
54.0400 78.0000 1.0000
54.0600 70.0000 1.0000
54.0800 75.0000 1.0000
54.1000 69.0000 1.0000
54.1200 66.0000 1.0000
54.1400 73.0000 1.0000
54.1600 70.0000 1.0000
54.1800 69.0000 1.0000
54.2000 73.0000 1.0000
54.2200 65.0000 1.0000
54.2400 56.0000 1.0000
54.2600 65.0000 1.0000
54.2800 76.0000 1.0000
54.3000 65.0000 1.0000
54.3200 63.0000 1.0000
54.3400 69.0000 1.0000
54.3600 71.0000 1.0000
54.3800 64.0000 1.0000
54.4000 76.0000 1.0000
54.4200 73.0000 1.0000
54.4400 74.0000 1.0000
54.4600 78.0000 1.0000
54.4800 73.0000 1.0000
54.5000 72.0000 1.0000
54.5200 68.0000 1.0000
54.5400 65.0000 1.0000
54.5600 67.0000 1.0000
54.5800 65.0000 1.0000
54.6000 78.0000 1.0000
54.6200 83.0000 1.0000
54.6400 79.0000 1.0000
54.6600 64.0000 1.0000
54.6800 63.0000 1.0000
54.7000 74.0000 1.0000
54.7200 79.0000 1.0000
54.7400 78.0000 1.0000
54.7600 73.0000 1.0000
54.7800 77.0000 1.0000
54.8000 72.0000 1.0000
54.8200 69.0000 1.0000
54.8400 72.0000 1.0000
54.8600 74.0000 1.0000
54.8800 76.0000 1.0000
54.9000 70.0000 1.0000
54.9200 68.0000 1.0000
54.9400 74.0000 1.0000
54.9600 75.0000 1.0000
54.9800 65.0000 1.0000
55.0000 64.0000 1.0000
55.0200 84.0000 1.0000
55.0400 83.0000 1.0000
55.0600 67.0000 1.0000
55.0800 75.0000 1.0000
55.1000 86.0000 1.0000
55.1200 69.0000 1.0000
55.1400 65.0000 1.0000
55.1600 72.0000 1.0000
55.1800 70.0000 1.0000
55.2000 71.0000 1.0000
55.2200 77.0000 1.0000
55.2400 78.0000 1.0000
55.2600 80.0000 1.0000
55.2800 74.0000 1.0000
55.3000 58.0000 1.0000
55.3200 74.0000 1.0000
55.3400 69.0000 1.0000
55.3600 76.0000 1.0000
55.3800 83.0000 1.0000
55.4000 71.0000 1.0000
55.4200 76.0000 1.0000
55.4400 77.0000 1.0000
55.4600 69.0000 1.0000
55.4800 77.0000 1.0000
55.5000 79.0000 1.0000
55.5200 75.0000 1.0000
55.5400 67.0000 1.0000
55.5600 68.0000 1.0000
55.5800 64.0000 1.0000
55.6000 80.0000 1.0000
55.6200 74.0000 1.0000
55.6400 70.0000 1.0000
55.6600 81.0000 1.0000
55.6800 70.0000 1.0000
55.7000 71.0000 1.0000
55.7200 72.0000 1.0000
55.7400 70.0000 1.0000
55.7600 80.0000 1.0000
55.7800 79.0000 1.0000
55.8000 81.0000 1.0000
55.8200 78.0000 1.0000
55.8400 73.0000 1.0000
55.8600 77.0000 1.0000
55.8800 79.0000 1.0000
55.9000 76.0000 1.0000
55.9200 83.0000 1.0000
55.9400 79.0000 1.0000
55.9600 81.0000 1.0000
55.9800 83.0000 1.0000
56.0000 78.0000 1.0000
56.0200 77.0000 1.0000
56.0400 70.0000 1.0000
56.0600 79.0000 1.0000
56.0800 74.0000 1.0000
56.1000 68.0000 1.0000
56.1200 71.0000 1.0000
56.1400 74.0000 1.0000
56.1600 66.0000 1.0000
56.1800 68.0000 1.0000
56.2000 76.0000 1.0000
56.2200 78.0000 1.0000
56.2400 76.0000 1.0000
56.2600 74.0000 1.0000
56.2800 74.0000 1.0000
56.3000 75.0000 1.0000
56.3200 82.0000 1.0000
56.3400 89.0000 1.0000
56.3600 80.0000 1.0000
56.3800 78.0000 1.0000
56.4000 91.0000 1.0000
56.4200 83.0000 1.0000
56.4400 79.0000 1.0000
56.4600 74.0000 1.0000
56.4800 76.0000 1.0000
56.5000 67.0000 1.0000
56.5200 62.0000 1.0000
56.5400 73.0000 1.0000
56.5600 80.0000 1.0000
56.5800 81.0000 1.0000
56.6000 77.0000 1.0000
56.6200 82.0000 1.0000
56.6400 80.0000 1.0000
56.6600 76.0000 1.0000
56.6800 77.0000 1.0000
56.7000 66.0000 1.0000
56.7200 81.0000 1.0000
56.7400 87.0000 1.0000
56.7600 82.0000 1.0000
56.7800 90.0000 1.0000
56.8000 84.0000 1.0000
56.8200 96.0000 1.0000
56.8400 98.0000 1.0000
56.8600 90.0000 1.0000
56.8800 91.0000 1.0000
56.9000 93.0000 1.0000
56.9200 109.0000 1.0000
56.9400 102.0000 1.0000
56.9600 102.0000 1.0000
56.9800 114.0000 1.0000
57.0000 124.0000 1.0000
57.0200 128.0000 1.0000
57.0400 132.0000 1.0000
57.0600 135.0000 1.0000
57.0800 147.0000 1.0000
57.1000 157.0000 1.0000
57.1200 150.0000 1.0000
57.1400 174.0000 1.0000
57.1600 196.0000 1.0000
57.1800 193.0000 1.0000
57.2000 222.0000 1.0000
57.2200 235.0000 1.0000
57.2400 279.0000 1.0000
57.2600 336.0000 1.0000
57.2800 424.0000 1.0000
57.3000 515.0000 1.0000
57.3200 660.0000 1.0000
57.3400 887.0000 1.0000
57.3600 1078.0000 1.0000
57.3800 1276.0000 1.0000
57.4000 1518.0000 1.0000
57.4200 1677.0000 1.0000
57.4400 1767.0000 1.0000
57.4600 1758.0000 1.0000
57.4800 1688.0000 1.0000
57.5000 1568.0000 1.0000
57.5200 1421.0000 1.0000
57.5400 1317.0000 1.0000
57.5600 1196.0000 1.0000
57.5800 1106.0000 1.0000
57.6000 1067.0000 1.0000
57.6200 952.0000 1.0000
57.6400 883.0000 1.0000
57.6600 774.0000 1.0000
57.6800 605.0000 1.0000
57.7000 460.0000 1.0000
57.7200 360.0000 1.0000
57.7400 278.0000 1.0000
57.7600 242.0000 1.0000
57.7800 201.0000 1.0000
57.8000 166.0000 1.0000
57.8200 152.0000 1.0000
57.8400 160.0000 1.0000
57.8600 142.0000 1.0000
57.8800 128.0000 1.0000
57.9000 124.0000 1.0000
57.9200 118.0000 1.0000
57.9400 114.0000 1.0000
57.9600 102.0000 1.0000
57.9800 97.0000 1.0000
58.0000 103.0000 1.0000
58.0200 104.0000 1.0000
58.0400 90.0000 1.0000
58.0600 95.0000 1.0000
58.0800 92.0000 1.0000
58.1000 97.0000 1.0000
58.1200 95.0000 1.0000
58.1400 95.0000 1.0000
58.1600 89.0000 1.0000
58.1800 86.0000 1.0000
58.2000 88.0000 1.0000
58.2200 88.0000 1.0000
58.2400 84.0000 1.0000
58.2600 85.0000 1.0000
58.2800 76.0000 1.0000
58.3000 94.0000 1.0000
58.3200 96.0000 1.0000
58.3400 86.0000 1.0000
58.3600 86.0000 1.0000
58.3800 95.0000 1.0000
58.4000 84.0000 1.0000
58.4200 85.0000 1.0000
58.4400 84.0000 1.0000
58.4600 76.0000 1.0000
58.4800 74.0000 1.0000
58.5000 92.0000 1.0000
58.5200 77.0000 1.0000
58.5400 76.0000 1.0000
58.5600 90.0000 1.0000
58.5800 78.0000 1.0000
58.6000 73.0000 1.0000
58.6200 78.0000 1.0000
58.6400 70.0000 1.0000
58.6600 83.0000 1.0000
58.6800 78.0000 1.0000
58.7000 78.0000 1.0000
58.7200 87.0000 1.0000
58.7400 97.0000 1.0000
58.7600 90.0000 1.0000
58.7800 78.0000 1.0000
58.8000 91.0000 1.0000
58.8200 85.0000 1.0000
58.8400 80.0000 1.0000
58.8600 82.0000 1.0000
58.8800 83.0000 1.0000
58.9000 86.0000 1.0000
58.9200 92.0000 1.0000
58.9400 71.0000 1.0000
58.9600 81.0000 1.0000
58.9800 99.0000 1.0000
59.0000 95.0000 1.0000
59.0200 81.0000 1.0000
59.0400 71.0000 1.0000
59.0600 77.0000 1.0000
59.0800 78.0000 1.0000
59.1000 72.0000 1.0000
59.1200 66.0000 1.0000
59.1400 81.0000 1.0000
59.1600 81.0000 1.0000
59.1800 85.0000 1.0000
59.2000 83.0000 1.0000
59.2200 86.0000 1.0000
59.2400 84.0000 1.0000
59.2600 94.0000 1.0000
59.2800 84.0000 1.0000
59.3000 82.0000 1.0000
59.3200 91.0000 1.0000
59.3400 98.0000 1.0000
59.3600 99.0000 1.0000
59.3800 89.0000 1.0000
59.4000 74.0000 1.0000
59.4200 88.0000 1.0000
59.4400 90.0000 1.0000
59.4600 95.0000 1.0000
59.4800 90.0000 1.0000
59.5000 103.0000 1.0000
59.5200 91.0000 1.0000
59.5400 118.0000 1.0000
59.5600 109.0000 1.0000
59.5800 98.0000 1.0000
59.6000 107.0000 1.0000
59.6200 123.0000 1.0000
59.6400 117.0000 1.0000
59.6600 117.0000 1.0000
59.6800 131.0000 1.0000
59.7000 129.0000 1.0000
59.7200 139.0000 1.0000
59.7400 124.0000 1.0000
59.7600 121.0000 1.0000
59.7800 111.0000 1.0000
59.8000 111.0000 1.0000
59.8200 110.0000 1.0000
59.8400 111.0000 1.0000
59.8600 98.0000 1.0000
59.8800 101.0000 1.0000
59.9000 96.0000 1.0000
59.9200 99.0000 1.0000
59.9400 80.0000 1.0000
59.9600 93.0000 1.0000
59.9800 98.0000 1.0000
60.0000 75.0000 1.0000
60.0200 70.0000 1.0000
60.0400 99.0000 1.0000
60.0600 98.0000 1.0000
60.0800 90.0000 1.0000
60.1000 97.0000 1.0000
60.1200 95.0000 1.0000
60.1400 93.0000 1.0000
60.1600 92.0000 1.0000
60.1800 90.0000 1.0000
60.2000 81.0000 1.0000
60.2200 91.0000 1.0000
60.2400 93.0000 1.0000
60.2600 90.0000 1.0000
60.2800 82.0000 1.0000
60.3000 73.0000 1.0000
60.3200 85.0000 1.0000
60.3400 102.0000 1.0000
60.3600 101.0000 1.0000
60.3800 98.0000 1.0000
60.4000 86.0000 1.0000
60.4200 78.0000 1.0000
60.4400 101.0000 1.0000
60.4600 111.0000 1.0000
60.4800 87.0000 1.0000
60.5000 80.0000 1.0000
60.5200 79.0000 1.0000
60.5400 75.0000 1.0000
60.5600 92.0000 1.0000
60.5800 86.0000 1.0000
60.6000 97.0000 1.0000
60.6200 114.0000 1.0000
60.6400 99.0000 1.0000
60.6600 99.0000 1.0000
60.6800 100.0000 1.0000
60.7000 115.0000 1.0000
60.7200 109.0000 1.0000
60.7400 115.0000 1.0000
60.7600 119.0000 1.0000
60.7800 107.0000 1.0000
60.8000 110.0000 1.0000
60.8200 98.0000 1.0000
60.8400 94.0000 1.0000
60.8600 123.0000 1.0000
60.8800 99.0000 1.0000
60.9000 117.0000 1.0000
60.9200 126.0000 1.0000
60.9400 110.0000 1.0000
60.9600 130.0000 1.0000
60.9800 146.0000 1.0000
61.0000 159.0000 1.0000
61.0200 144.0000 1.0000
61.0400 160.0000 1.0000
61.0600 186.0000 1.0000
61.0800 174.0000 1.0000
61.1000 202.0000 1.0000
61.1200 177.0000 1.0000
61.1400 204.0000 1.0000
61.1600 224.0000 1.0000
61.1800 260.0000 1.0000
61.2000 267.0000 1.0000
61.2200 269.0000 1.0000
61.2400 290.0000 1.0000
61.2600 268.0000 1.0000
61.2800 274.0000 1.0000
61.3000 254.0000 1.0000
61.3200 217.0000 1.0000
61.3400 230.0000 1.0000
61.3600 227.0000 1.0000
61.3800 199.0000 1.0000
61.4000 195.0000 1.0000
61.4200 198.0000 1.0000
61.4400 199.0000 1.0000
61.4600 186.0000 1.0000
61.4800 176.0000 1.0000
61.5000 143.0000 1.0000
61.5200 143.0000 1.0000
61.5400 160.0000 1.0000
61.5600 162.0000 1.0000
61.5800 141.0000 1.0000
61.6000 128.0000 1.0000
61.6200 141.0000 1.0000
61.6400 150.0000 1.0000
61.6600 158.0000 1.0000
61.6800 160.0000 1.0000
61.7000 143.0000 1.0000
61.7200 142.0000 1.0000
61.7400 137.0000 1.0000
61.7600 154.0000 1.0000
61.7800 145.0000 1.0000
61.8000 157.0000 1.0000
61.8200 154.0000 1.0000
61.8400 147.0000 1.0000
61.8600 165.0000 1.0000
61.8800 156.0000 1.0000
61.9000 166.0000 1.0000
61.9200 169.0000 1.0000
61.9400 175.0000 1.0000
61.9600 181.0000 1.0000
61.9800 190.0000 1.0000
62.0000 192.0000 1.0000
62.0200 186.0000 1.0000
62.0400 203.0000 1.0000
62.0600 196.0000 1.0000
62.0800 234.0000 1.0000
62.1000 200.0000 1.0000
62.1200 223.0000 1.0000
62.1400 224.0000 1.0000
62.1600 244.0000 1.0000
62.1800 253.0000 1.0000
62.2000 257.0000 1.0000
62.2200 297.0000 1.0000
62.2400 284.0000 1.0000
62.2600 302.0000 1.0000
62.2800 316.0000 1.0000
62.3000 321.0000 1.0000
62.3200 357.0000 1.0000
62.3400 351.0000 1.0000
62.3600 385.0000 1.0000
62.3800 439.0000 1.0000
62.4000 452.0000 1.0000
62.4200 506.0000 1.0000
62.4400 546.0000 1.0000
62.4600 543.0000 1.0000
62.4800 581.0000 1.0000
62.5000 647.0000 1.0000
62.5200 646.0000 1.0000
62.5400 709.0000 1.0000
62.5600 773.0000 1.0000
62.5800 786.0000 1.0000
62.6000 829.0000 1.0000
62.6200 916.0000 1.0000
62.6400 927.0000 1.0000
62.6600 1029.0000 1.0000
62.6800 1070.0000 1.0000
62.7000 1094.0000 1.0000
62.7200 1139.0000 1.0000
62.7400 1134.0000 1.0000
62.7600 1189.0000 1.0000
62.7800 1180.0000 1.0000
62.8000 1201.0000 1.0000
62.8200 1291.0000 1.0000
62.8400 1282.0000 1.0000
62.8600 1273.0000 1.0000
62.8800 1233.0000 1.0000
62.9000 1265.0000 1.0000
62.9200 1211.0000 1.0000
62.9400 1192.0000 1.0000
62.9600 1146.0000 1.0000
62.9800 1091.0000 1.0000
63.0000 1087.0000 1.0000
63.0200 1028.0000 1.0000
63.0400 973.0000 1.0000
63.0600 897.0000 1.0000
63.0800 805.0000 1.0000
63.1000 799.0000 1.0000
63.1200 818.0000 1.0000
63.1400 694.0000 1.0000
63.1600 635.0000 1.0000
63.1800 689.0000 1.0000
63.2000 588.0000 1.0000
63.2200 564.0000 1.0000
63.2400 528.0000 1.0000
63.2600 494.0000 1.0000
63.2800 451.0000 1.0000
63.3000 409.0000 1.0000
63.3200 371.0000 1.0000
63.3400 345.0000 1.0000
63.3600 375.0000 1.0000
63.3800 336.0000 1.0000
63.4000 348.0000 1.0000
63.4200 283.0000 1.0000
63.4400 285.0000 1.0000
63.4600 273.0000 1.0000
63.4800 286.0000 1.0000
63.5000 251.0000 1.0000
63.5200 241.0000 1.0000
63.5400 178.0000 1.0000
63.5600 197.0000 1.0000
63.5800 218.0000 1.0000
63.6000 216.0000 1.0000
63.6200 223.0000 1.0000
63.6400 199.0000 1.0000
63.6600 187.0000 1.0000
63.6800 168.0000 1.0000
63.7000 196.0000 1.0000
63.7200 155.0000 1.0000
63.7400 174.0000 1.0000
63.7600 153.0000 1.0000
63.7800 159.0000 1.0000
63.8000 153.0000 1.0000
63.8200 150.0000 1.0000
63.8400 131.0000 1.0000
63.8600 151.0000 1.0000
63.8800 140.0000 1.0000
63.9000 135.0000 1.0000
63.9200 142.0000 1.0000
63.9400 128.0000 1.0000
63.9600 120.0000 1.0000
63.9800 141.0000 1.0000
64.0000 127.0000 1.0000
64.0200 129.0000 1.0000
64.0400 129.0000 1.0000
64.0600 126.0000 1.0000
64.0800 128.0000 1.0000
64.1000 104.0000 1.0000
64.1200 113.0000 1.0000
64.1400 122.0000 1.0000
64.1600 105.0000 1.0000
64.1800 91.0000 1.0000
64.2000 113.0000 1.0000
64.2200 111.0000 1.0000
64.2400 115.0000 1.0000
64.2600 125.0000 1.0000
64.2800 104.0000 1.0000
64.3000 120.0000 1.0000
64.3200 115.0000 1.0000
64.3400 120.0000 1.0000
64.3600 131.0000 1.0000
64.3800 97.0000 1.0000
64.4000 101.0000 1.0000
64.4200 116.0000 1.0000
64.4400 107.0000 1.0000
64.4600 91.0000 1.0000
64.4800 98.0000 1.0000
64.5000 90.0000 1.0000
64.5200 99.0000 1.0000
64.5400 113.0000 1.0000
64.5600 109.0000 1.0000
64.5800 96.0000 1.0000
64.6000 99.0000 1.0000
64.6200 109.0000 1.0000
64.6400 78.0000 1.0000
64.6600 103.0000 1.0000
64.6800 88.0000 1.0000
64.7000 84.0000 1.0000
64.7200 103.0000 1.0000
64.7400 92.0000 1.0000
64.7600 92.0000 1.0000
64.7800 105.0000 1.0000
64.8000 83.0000 1.0000
64.8200 90.0000 1.0000
64.8400 90.0000 1.0000
64.8600 96.0000 1.0000
64.8800 91.0000 1.0000
64.9000 101.0000 1.0000
64.9200 93.0000 1.0000
64.9400 98.0000 1.0000
64.9600 97.0000 1.0000
64.9800 91.0000 1.0000
65.0000 77.0000 1.0000
65.0200 97.0000 1.0000
65.0400 78.0000 1.0000
65.0600 91.0000 1.0000
65.0800 89.0000 1.0000
65.1000 91.0000 1.0000
65.1200 89.0000 1.0000
65.1400 92.0000 1.0000
65.1600 96.0000 1.0000
65.1800 89.0000 1.0000
65.2000 99.0000 1.0000
65.2200 103.0000 1.0000
65.2400 88.0000 1.0000
65.2600 84.0000 1.0000
65.2800 87.0000 1.0000
65.3000 84.0000 1.0000
65.3200 77.0000 1.0000
65.3400 83.0000 1.0000
65.3600 82.0000 1.0000
65.3800 98.0000 1.0000
65.4000 99.0000 1.0000
65.4200 73.0000 1.0000
65.4400 88.0000 1.0000
65.4600 93.0000 1.0000
65.4800 77.0000 1.0000
65.5000 83.0000 1.0000
65.5200 86.0000 1.0000
65.5400 77.0000 1.0000
65.5600 83.0000 1.0000
65.5800 75.0000 1.0000
65.6000 89.0000 1.0000
65.6200 82.0000 1.0000
65.6400 94.0000 1.0000
65.6600 73.0000 1.0000
65.6800 90.0000 1.0000
65.7000 83.0000 1.0000
65.7200 95.0000 1.0000
65.7400 84.0000 1.0000
65.7600 81.0000 1.0000
65.7800 85.0000 1.0000
65.8000 88.0000 1.0000
65.8200 87.0000 1.0000
65.8400 84.0000 1.0000
65.8600 95.0000 1.0000
65.8800 86.0000 1.0000
65.9000 95.0000 1.0000
65.9200 88.0000 1.0000
65.9400 97.0000 1.0000
65.9600 84.0000 1.0000
65.9800 109.0000 1.0000
66.0000 118.0000 1.0000
66.0200 99.0000 1.0000
66.0400 100.0000 1.0000
66.0600 113.0000 1.0000
66.0800 112.0000 1.0000
66.1000 115.0000 1.0000
66.1200 137.0000 1.0000
66.1400 107.0000 1.0000
66.1600 129.0000 1.0000
66.1800 118.0000 1.0000
66.2000 135.0000 1.0000
66.2200 117.0000 1.0000
66.2400 156.0000 1.0000
66.2600 167.0000 1.0000
66.2800 187.0000 1.0000
66.3000 234.0000 1.0000
66.3200 299.0000 1.0000
66.3400 335.0000 1.0000
66.3600 406.0000 1.0000
66.3800 503.0000 1.0000
66.4000 590.0000 1.0000
66.4200 622.0000 1.0000
66.4400 704.0000 1.0000
66.4600 721.0000 1.0000
66.4800 701.0000 1.0000
66.5000 632.0000 1.0000
66.5200 581.0000 1.0000
66.5400 503.0000 1.0000
66.5600 466.0000 1.0000
66.5800 446.0000 1.0000
66.6000 447.0000 1.0000
66.6200 447.0000 1.0000
66.6400 429.0000 1.0000
66.6600 439.0000 1.0000
66.6800 355.0000 1.0000
66.7000 297.0000 1.0000
66.7200 281.0000 1.0000
66.7400 224.0000 1.0000
66.7600 193.0000 1.0000
66.7800 180.0000 1.0000
66.8000 131.0000 1.0000
66.8200 118.0000 1.0000
66.8400 116.0000 1.0000
66.8600 123.0000 1.0000
66.8800 107.0000 1.0000
66.9000 89.0000 1.0000
66.9200 109.0000 1.0000
66.9400 107.0000 1.0000
66.9600 107.0000 1.0000
66.9800 109.0000 1.0000
67.0000 93.0000 1.0000
67.0200 96.0000 1.0000
67.0400 92.0000 1.0000
67.0600 97.0000 1.0000
67.0800 78.0000 1.0000
67.1000 91.0000 1.0000
67.1200 97.0000 1.0000
67.1400 90.0000 1.0000
67.1600 84.0000 1.0000
67.1800 110.0000 1.0000
67.2000 107.0000 1.0000
67.2200 89.0000 1.0000
67.2400 97.0000 1.0000
67.2600 95.0000 1.0000
67.2800 82.0000 1.0000
67.3000 105.0000 1.0000
67.3200 76.0000 1.0000
67.3400 103.0000 1.0000
67.3600 91.0000 1.0000
67.3800 103.0000 1.0000
67.4000 101.0000 1.0000
67.4200 97.0000 1.0000
67.4400 91.0000 1.0000
67.4600 86.0000 1.0000
67.4800 88.0000 1.0000
67.5000 107.0000 1.0000
67.5200 99.0000 1.0000
67.5400 92.0000 1.0000
67.5600 108.0000 1.0000
67.5800 103.0000 1.0000
67.6000 94.0000 1.0000
67.6200 106.0000 1.0000
67.6400 111.0000 1.0000
67.6600 99.0000 1.0000
67.6800 94.0000 1.0000
67.7000 105.0000 1.0000
67.7200 117.0000 1.0000
67.7400 124.0000 1.0000
67.7600 129.0000 1.0000
67.7800 111.0000 1.0000
67.8000 129.0000 1.0000
67.8200 143.0000 1.0000
67.8400 150.0000 1.0000
67.8600 155.0000 1.0000
67.8800 155.0000 1.0000
67.9000 178.0000 1.0000
67.9200 200.0000 1.0000
67.9400 243.0000 1.0000
67.9600 276.0000 1.0000
67.9800 319.0000 1.0000
68.0000 430.0000 1.0000
68.0200 535.0000 1.0000
68.0400 612.0000 1.0000
68.0600 769.0000 1.0000
68.0800 920.0000 1.0000
68.1000 1033.0000 1.0000
68.1200 1058.0000 1.0000
68.1400 1029.0000 1.0000
68.1600 965.0000 1.0000
68.1800 906.0000 1.0000
68.2000 810.0000 1.0000
68.2200 787.0000 1.0000
68.2400 662.0000 1.0000
68.2600 694.0000 1.0000
68.2800 626.0000 1.0000
68.3000 620.0000 1.0000
68.3200 662.0000 1.0000
68.3400 625.0000 1.0000
68.3600 525.0000 1.0000
68.3800 491.0000 1.0000
68.4000 405.0000 1.0000
68.4200 343.0000 1.0000
68.4400 233.0000 1.0000
68.4600 176.0000 1.0000
68.4800 167.0000 1.0000
68.5000 139.0000 1.0000
68.5200 138.0000 1.0000
68.5400 117.0000 1.0000
68.5600 115.0000 1.0000
68.5800 106.0000 1.0000
68.6000 112.0000 1.0000
68.6200 80.0000 1.0000
68.6400 85.0000 1.0000
68.6600 94.0000 1.0000
68.6800 107.0000 1.0000
68.7000 110.0000 1.0000
68.7200 103.0000 1.0000
68.7400 94.0000 1.0000
68.7600 85.0000 1.0000
68.7800 93.0000 1.0000
68.8000 92.0000 1.0000
68.8200 81.0000 1.0000
68.8400 85.0000 1.0000
68.8600 78.0000 1.0000
68.8800 104.0000 1.0000
68.9000 88.0000 1.0000
68.9200 90.0000 1.0000
68.9400 89.0000 1.0000
68.9600 78.0000 1.0000
68.9800 81.0000 1.0000
69.0000 69.0000 1.0000
69.0200 79.0000 1.0000
69.0400 78.0000 1.0000
69.0600 88.0000 1.0000
69.0800 73.0000 1.0000
69.1000 72.0000 1.0000
69.1200 81.0000 1.0000
69.1400 76.0000 1.0000
69.1600 65.0000 1.0000
69.1800 69.0000 1.0000
69.2000 74.0000 1.0000
69.2200 78.0000 1.0000
69.2400 67.0000 1.0000
69.2600 73.0000 1.0000
69.2800 81.0000 1.0000
69.3000 95.0000 1.0000
69.3200 76.0000 1.0000
69.3400 73.0000 1.0000
69.3600 76.0000 1.0000
69.3800 60.0000 1.0000
69.4000 72.0000 1.0000
69.4200 82.0000 1.0000
69.4400 85.0000 1.0000
69.4600 86.0000 1.0000
69.4800 73.0000 1.0000
69.5000 66.0000 1.0000
69.5200 73.0000 1.0000
69.5400 71.0000 1.0000
69.5600 82.0000 1.0000
69.5800 81.0000 1.0000
69.6000 70.0000 1.0000
69.6200 78.0000 1.0000
69.6400 77.0000 1.0000
69.6600 87.0000 1.0000
69.6800 91.0000 1.0000
69.7000 67.0000 1.0000
69.7200 91.0000 1.0000
69.7400 83.0000 1.0000
69.7600 73.0000 1.0000
69.7800 78.0000 1.0000
69.8000 81.0000 1.0000
69.8200 84.0000 1.0000
69.8400 69.0000 1.0000
69.8600 68.0000 1.0000
69.8800 69.0000 1.0000
69.9000 73.0000 1.0000
69.9200 67.0000 1.0000
69.9400 76.0000 1.0000
69.9600 76.0000 1.0000
69.9800 87.0000 1.0000
70.0000 71.0000 1.0000
70.0200 68.0000 1.0000
70.0400 79.0000 1.0000
70.0600 81.0000 1.0000
70.0800 78.0000 1.0000
70.1000 73.0000 1.0000
70.1200 75.0000 1.0000
70.1400 77.0000 1.0000
70.1600 80.0000 1.0000
70.1800 70.0000 1.0000
70.2000 73.0000 1.0000
70.2200 88.0000 1.0000
70.2400 89.0000 1.0000
70.2600 116.0000 1.0000
70.2800 105.0000 1.0000
70.3000 95.0000 1.0000
70.3200 87.0000 1.0000
70.3400 93.0000 1.0000
70.3600 81.0000 1.0000
70.3800 92.0000 1.0000
70.4000 88.0000 1.0000
70.4200 71.0000 1.0000
70.4400 70.0000 1.0000
70.4600 67.0000 1.0000
70.4800 85.0000 1.0000
70.5000 98.0000 1.0000
70.5200 86.0000 1.0000
70.5400 87.0000 1.0000
70.5600 91.0000 1.0000
70.5800 97.0000 1.0000
70.6000 97.0000 1.0000
70.6200 77.0000 1.0000
70.6400 75.0000 1.0000
70.6600 77.0000 1.0000
70.6800 74.0000 1.0000
70.7000 85.0000 1.0000
70.7200 79.0000 1.0000
70.7400 81.0000 1.0000
70.7600 80.0000 1.0000
70.7800 78.0000 1.0000
70.8000 65.0000 1.0000
70.8200 74.0000 1.0000
70.8400 66.0000 1.0000
70.8600 71.0000 1.0000
70.8800 71.0000 1.0000
70.9000 68.0000 1.0000
70.9200 77.0000 1.0000
70.9400 73.0000 1.0000
70.9600 78.0000 1.0000
70.9800 74.0000 1.0000
71.0000 70.0000 1.0000
71.0200 69.0000 1.0000
71.0400 75.0000 1.0000
71.0600 89.0000 1.0000
71.0800 65.0000 1.0000
71.1000 64.0000 1.0000
71.1200 65.0000 1.0000
71.1400 78.0000 1.0000
71.1600 66.0000 1.0000
71.1800 61.0000 1.0000
71.2000 63.0000 1.0000
71.2200 71.0000 1.0000
71.2400 80.0000 1.0000
71.2600 80.0000 1.0000
71.2800 64.0000 1.0000
71.3000 70.0000 1.0000
71.3200 65.0000 1.0000
71.3400 82.0000 1.0000
71.3600 92.0000 1.0000
71.3800 72.0000 1.0000
71.4000 77.0000 1.0000
71.4200 80.0000 1.0000
71.4400 86.0000 1.0000
71.4600 73.0000 1.0000
71.4800 74.0000 1.0000
71.5000 73.0000 1.0000
71.5200 62.0000 1.0000
71.5400 80.0000 1.0000
71.5600 88.0000 1.0000
71.5800 71.0000 1.0000
71.6000 76.0000 1.0000
71.6200 73.0000 1.0000
71.6400 86.0000 1.0000
71.6600 78.0000 1.0000
71.6800 78.0000 1.0000
71.7000 86.0000 1.0000
71.7200 80.0000 1.0000
71.7400 67.0000 1.0000
71.7600 78.0000 1.0000
71.7800 77.0000 1.0000
71.8000 65.0000 1.0000
71.8200 72.0000 1.0000
71.8400 96.0000 1.0000
71.8600 68.0000 1.0000
71.8800 81.0000 1.0000
71.9000 83.0000 1.0000
71.9200 80.0000 1.0000
71.9400 82.0000 1.0000
71.9600 90.0000 1.0000
71.9800 73.0000 1.0000
72.0000 76.0000 1.0000
72.0200 73.0000 1.0000
72.0400 63.0000 1.0000
72.0600 73.0000 1.0000
72.0800 73.0000 1.0000
72.1000 51.0000 1.0000
72.1200 77.0000 1.0000
72.1400 70.0000 1.0000
72.1600 92.0000 1.0000
72.1800 72.0000 1.0000
72.2000 70.0000 1.0000
72.2200 71.0000 1.0000
72.2400 75.0000 1.0000
72.2600 71.0000 1.0000
72.2800 69.0000 1.0000
72.3000 64.0000 1.0000
72.3200 82.0000 1.0000
72.3400 73.0000 1.0000
72.3600 79.0000 1.0000
72.3800 60.0000 1.0000
72.4000 79.0000 1.0000
72.4200 67.0000 1.0000
72.4400 71.0000 1.0000
72.4600 68.0000 1.0000
72.4800 71.0000 1.0000
72.5000 73.0000 1.0000
72.5200 77.0000 1.0000
72.5400 65.0000 1.0000
72.5600 64.0000 1.0000
72.5800 69.0000 1.0000
72.6000 71.0000 1.0000
72.6200 72.0000 1.0000
72.6400 75.0000 1.0000
72.6600 72.0000 1.0000
72.6800 72.0000 1.0000
72.7000 86.0000 1.0000
72.7200 64.0000 1.0000
72.7400 69.0000 1.0000
72.7600 76.0000 1.0000
72.7800 77.0000 1.0000
72.8000 81.0000 1.0000
72.8200 82.0000 1.0000
72.8400 68.0000 1.0000
72.8600 65.0000 1.0000
72.8800 71.0000 1.0000
72.9000 83.0000 1.0000
72.9200 85.0000 1.0000
72.9400 87.0000 1.0000
72.9600 68.0000 1.0000
72.9800 72.0000 1.0000
73.0000 62.0000 1.0000
73.0200 67.0000 1.0000
73.0400 82.0000 1.0000
73.0600 71.0000 1.0000
73.0800 73.0000 1.0000
73.1000 89.0000 1.0000
73.1200 75.0000 1.0000
73.1400 74.0000 1.0000
73.1600 60.0000 1.0000
73.1800 71.0000 1.0000
73.2000 88.0000 1.0000
73.2200 91.0000 1.0000
73.2400 93.0000 1.0000
73.2600 87.0000 1.0000
73.2800 80.0000 1.0000
73.3000 67.0000 1.0000
73.3200 63.0000 1.0000
73.3400 84.0000 1.0000
73.3600 76.0000 1.0000
73.3800 66.0000 1.0000
73.4000 62.0000 1.0000
73.4200 80.0000 1.0000
73.4400 76.0000 1.0000
73.4600 72.0000 1.0000
73.4800 85.0000 1.0000
73.5000 106.0000 1.0000
73.5200 86.0000 1.0000
73.5400 81.0000 1.0000
73.5600 82.0000 1.0000
73.5800 93.0000 1.0000
73.6000 71.0000 1.0000
73.6200 73.0000 1.0000
73.6400 92.0000 1.0000
73.6600 74.0000 1.0000
73.6800 86.0000 1.0000
73.7000 90.0000 1.0000
73.7200 86.0000 1.0000
73.7400 86.0000 1.0000
73.7600 85.0000 1.0000
73.7800 101.0000 1.0000
73.8000 95.0000 1.0000
73.8200 84.0000 1.0000
73.8400 85.0000 1.0000
73.8600 94.0000 1.0000
73.8800 96.0000 1.0000
73.9000 83.0000 1.0000
73.9200 85.0000 1.0000
73.9400 84.0000 1.0000
73.9600 94.0000 1.0000
73.9800 88.0000 1.0000
74.0000 95.0000 1.0000
74.0200 94.0000 1.0000
74.0400 83.0000 1.0000
74.0600 91.0000 1.0000
74.0800 91.0000 1.0000
74.1000 116.0000 1.0000
74.1200 118.0000 1.0000
74.1400 106.0000 1.0000
74.1600 106.0000 1.0000
74.1800 114.0000 1.0000
74.2000 132.0000 1.0000
74.2200 124.0000 1.0000
74.2400 116.0000 1.0000
74.2600 129.0000 1.0000
74.2800 118.0000 1.0000
74.3000 118.0000 1.0000
74.3200 110.0000 1.0000
74.3400 116.0000 1.0000
74.3600 136.0000 1.0000
74.3800 119.0000 1.0000
74.4000 119.0000 1.0000
74.4200 109.0000 1.0000
74.4400 108.0000 1.0000
74.4600 111.0000 1.0000
74.4800 126.0000 1.0000
74.5000 138.0000 1.0000
74.5200 126.0000 1.0000
74.5400 120.0000 1.0000
74.5600 123.0000 1.0000
74.5800 123.0000 1.0000
74.6000 127.0000 1.0000
74.6200 134.0000 1.0000
74.6400 138.0000 1.0000
74.6600 159.0000 1.0000
74.6800 146.0000 1.0000
74.7000 143.0000 1.0000
74.7200 150.0000 1.0000
74.7400 158.0000 1.0000
74.7600 166.0000 1.0000
74.7800 172.0000 1.0000
74.8000 165.0000 1.0000
74.8200 170.0000 1.0000
74.8400 177.0000 1.0000
74.8600 166.0000 1.0000
74.8800 177.0000 1.0000
74.9000 213.0000 1.0000
74.9200 217.0000 1.0000
74.9400 234.0000 1.0000
74.9600 243.0000 1.0000
74.9800 241.0000 1.0000
75.0000 257.0000 1.0000
75.0200 268.0000 1.0000
75.0400 289.0000 1.0000
75.0600 293.0000 1.0000
75.0800 307.0000 1.0000
75.1000 320.0000 1.0000
75.1200 335.0000 1.0000
75.1400 361.0000 1.0000
75.1600 383.0000 1.0000
75.1800 415.0000 1.0000
75.2000 406.0000 1.0000
75.2200 419.0000 1.0000
75.2400 433.0000 1.0000
75.2600 441.0000 1.0000
75.2800 443.0000 1.0000
75.3000 438.0000 1.0000
75.3200 449.0000 1.0000
75.3400 448.0000 1.0000
75.3600 468.0000 1.0000
75.3800 458.0000 1.0000
75.4000 457.0000 1.0000
75.4200 457.0000 1.0000
75.4400 477.0000 1.0000
75.4600 495.0000 1.0000
75.4800 465.0000 1.0000
75.5000 445.0000 1.0000
75.5200 428.0000 1.0000
75.5400 390.0000 1.0000
75.5600 384.0000 1.0000
75.5800 362.0000 1.0000
75.6000 348.0000 1.0000
75.6200 335.0000 1.0000
75.6400 333.0000 1.0000
75.6600 311.0000 1.0000
75.6800 311.0000 1.0000
75.7000 308.0000 1.0000
75.7200 292.0000 1.0000
75.7400 281.0000 1.0000
75.7600 244.0000 1.0000
75.7800 254.0000 1.0000
75.8000 233.0000 1.0000
75.8200 220.0000 1.0000
75.8400 216.0000 1.0000
75.8600 208.0000 1.0000
75.8800 178.0000 1.0000
75.9000 177.0000 1.0000
75.9200 189.0000 1.0000
75.9400 194.0000 1.0000
75.9600 177.0000 1.0000
75.9800 160.0000 1.0000
76.0000 158.0000 1.0000
76.0200 145.0000 1.0000
76.0400 138.0000 1.0000
76.0600 141.0000 1.0000
76.0800 142.0000 1.0000
76.1000 140.0000 1.0000
76.1200 135.0000 1.0000
76.1400 131.0000 1.0000
76.1600 129.0000 1.0000
76.1800 132.0000 1.0000
76.2000 122.0000 1.0000
76.2200 114.0000 1.0000
76.2400 116.0000 1.0000
76.2600 112.0000 1.0000
76.2800 111.0000 1.0000
76.3000 106.0000 1.0000
76.3200 106.0000 1.0000
76.3400 120.0000 1.0000
76.3600 119.0000 1.0000
76.3800 116.0000 1.0000
76.4000 112.0000 1.0000
76.4200 124.0000 1.0000
76.4400 133.0000 1.0000
76.4600 121.0000 1.0000
76.4800 105.0000 1.0000
76.5000 110.0000 1.0000
76.5200 115.0000 1.0000
76.5400 118.0000 1.0000
76.5600 120.0000 1.0000
76.5800 120.0000 1.0000
76.6000 118.0000 1.0000
76.6200 144.0000 1.0000
76.6400 169.0000 1.0000
76.6600 169.0000 1.0000
76.6800 183.0000 1.0000
76.7000 222.0000 1.0000
76.7200 274.0000 1.0000
76.7400 327.0000 1.0000
76.7600 333.0000 1.0000
76.7800 357.0000 1.0000
76.8000 393.0000 1.0000
76.8200 415.0000 1.0000
76.8400 387.0000 1.0000
76.8600 331.0000 1.0000
76.8800 303.0000 1.0000
76.9000 273.0000 1.0000
76.9200 244.0000 1.0000
76.9400 242.0000 1.0000
76.9600 251.0000 1.0000
76.9800 270.0000 1.0000
77.0000 285.0000 1.0000
77.0200 286.0000 1.0000
77.0400 301.0000 1.0000
77.0600 320.0000 1.0000
77.0800 330.0000 1.0000
77.1000 328.0000 1.0000
77.1200 310.0000 1.0000
77.1400 297.0000 1.0000
77.1600 277.0000 1.0000
77.1800 253.0000 1.0000
77.2000 249.0000 1.0000
77.2200 241.0000 1.0000
77.2400 226.0000 1.0000
77.2600 211.0000 1.0000
77.2800 173.0000 1.0000
77.3000 156.0000 1.0000
77.3200 164.0000 1.0000
77.3400 163.0000 1.0000
77.3600 159.0000 1.0000
77.3800 163.0000 1.0000
77.4000 170.0000 1.0000
77.4200 153.0000 1.0000
77.4400 144.0000 1.0000
77.4600 149.0000 1.0000
77.4800 138.0000 1.0000
77.5000 129.0000 1.0000
77.5200 116.0000 1.0000
77.5400 112.0000 1.0000
77.5600 107.0000 1.0000
77.5800 89.0000 1.0000
77.6000 91.0000 1.0000
77.6200 98.0000 1.0000
77.6400 96.0000 1.0000
77.6600 90.0000 1.0000
77.6800 91.0000 1.0000
77.7000 96.0000 1.0000
77.7200 93.0000 1.0000
77.7400 94.0000 1.0000
77.7600 89.0000 1.0000
77.7800 79.0000 1.0000
77.8000 86.0000 1.0000
77.8200 92.0000 1.0000
77.8400 97.0000 1.0000
77.8600 89.0000 1.0000
77.8800 80.0000 1.0000
77.9000 98.0000 1.0000
77.9200 102.0000 1.0000
77.9400 91.0000 1.0000
77.9600 90.0000 1.0000
77.9800 92.0000 1.0000
78.0000 86.0000 1.0000
78.0200 84.0000 1.0000
78.0400 88.0000 1.0000
78.0600 77.0000 1.0000
78.0800 85.0000 1.0000
78.1000 86.0000 1.0000
78.1200 87.0000 1.0000
78.1400 103.0000 1.0000
78.1600 96.0000 1.0000
78.1800 91.0000 1.0000
78.2000 90.0000 1.0000
78.2200 88.0000 1.0000
78.2400 89.0000 1.0000
78.2600 86.0000 1.0000
78.2800 80.0000 1.0000
78.3000 84.0000 1.0000
78.3200 103.0000 1.0000
78.3400 109.0000 1.0000
78.3600 104.0000 1.0000
78.3800 95.0000 1.0000
78.4000 91.0000 1.0000
78.4200 95.0000 1.0000
78.4400 103.0000 1.0000
78.4600 114.0000 1.0000
78.4800 112.0000 1.0000
78.5000 109.0000 1.0000
78.5200 109.0000 1.0000
78.5400 120.0000 1.0000
78.5600 121.0000 1.0000
78.5800 121.0000 1.0000
78.6000 126.0000 1.0000
78.6200 119.0000 1.0000
78.6400 123.0000 1.0000
78.6600 115.0000 1.0000
78.6800 119.0000 1.0000
78.7000 130.0000 1.0000
78.7200 123.0000 1.0000
78.7400 134.0000 1.0000
78.7600 136.0000 1.0000
78.7800 135.0000 1.0000
78.8000 141.0000 1.0000
78.8200 143.0000 1.0000
78.8400 160.0000 1.0000
78.8600 156.0000 1.0000
78.8800 161.0000 1.0000
78.9000 174.0000 1.0000
78.9200 163.0000 1.0000
78.9400 182.0000 1.0000
78.9600 199.0000 1.0000
78.9800 193.0000 1.0000
79.0000 207.0000 1.0000
79.0200 228.0000 1.0000
79.0400 229.0000 1.0000
79.0600 221.0000 1.0000
79.0800 221.0000 1.0000
79.1000 246.0000 1.0000
79.1200 253.0000 1.0000
79.1400 267.0000 1.0000
79.1600 289.0000 1.0000
79.1800 297.0000 1.0000
79.2000 305.0000 1.0000
79.2200 322.0000 1.0000
79.2400 350.0000 1.0000
79.2600 338.0000 1.0000
79.2800 334.0000 1.0000
79.3000 375.0000 1.0000
79.3200 362.0000 1.0000
79.3400 332.0000 1.0000
79.3600 348.0000 1.0000
79.3800 339.0000 1.0000
79.4000 335.0000 1.0000
79.4200 365.0000 1.0000
79.4400 347.0000 1.0000
79.4600 350.0000 1.0000
79.4800 341.0000 1.0000
79.5000 318.0000 1.0000
79.5200 314.0000 1.0000
79.5400 313.0000 1.0000
79.5600 323.0000 1.0000
79.5800 297.0000 1.0000
79.6000 279.0000 1.0000
79.6200 285.0000 1.0000
79.6400 276.0000 1.0000
79.6600 271.0000 1.0000
79.6800 252.0000 1.0000
79.7000 236.0000 1.0000
79.7200 230.0000 1.0000
79.7400 232.0000 1.0000
79.7600 217.0000 1.0000
79.7800 195.0000 1.0000
79.8000 184.0000 1.0000
79.8200 175.0000 1.0000
79.8400 193.0000 1.0000
79.8600 189.0000 1.0000
79.8800 172.0000 1.0000
79.9000 162.0000 1.0000
79.9200 162.0000 1.0000
79.9400 157.0000 1.0000
79.9600 153.0000 1.0000
79.9800 141.0000 1.0000
80.0000 138.0000 1.0000
80.0200 146.0000 1.0000
80.0400 136.0000 1.0000
80.0600 124.0000 1.0000
80.0800 129.0000 1.0000
80.1000 120.0000 1.0000
80.1200 111.0000 1.0000
80.1400 109.0000 1.0000
80.1600 119.0000 1.0000
80.1800 111.0000 1.0000
80.2000 109.0000 1.0000
80.2200 120.0000 1.0000
80.2400 110.0000 1.0000
80.2600 100.0000 1.0000
80.2800 99.0000 1.0000
80.3000 106.0000 1.0000
80.3200 111.0000 1.0000
80.3400 107.0000 1.0000
80.3600 108.0000 1.0000
80.3800 111.0000 1.0000
80.4000 125.0000 1.0000
80.4200 127.0000 1.0000
80.4400 113.0000 1.0000
80.4600 122.0000 1.0000
80.4800 131.0000 1.0000
80.5000 125.0000 1.0000
80.5200 133.0000 1.0000
80.5400 158.0000 1.0000
80.5600 162.0000 1.0000
80.5800 176.0000 1.0000
80.6000 186.0000 1.0000
80.6200 179.0000 1.0000
80.6400 176.0000 1.0000
80.6600 191.0000 1.0000
80.6800 183.0000 1.0000
80.7000 165.0000 1.0000
80.7200 145.0000 1.0000
80.7400 137.0000 1.0000
80.7600 149.0000 1.0000
80.7800 131.0000 1.0000
80.8000 124.0000 1.0000
80.8200 134.0000 1.0000
80.8400 125.0000 1.0000
80.8600 114.0000 1.0000
80.8800 122.0000 1.0000
80.9000 134.0000 1.0000
80.9200 137.0000 1.0000
80.9400 127.0000 1.0000
80.9600 117.0000 1.0000
80.9800 107.0000 1.0000
81.0000 99.0000 1.0000
81.0200 90.0000 1.0000
81.0400 94.0000 1.0000
81.0600 92.0000 1.0000
81.0800 87.0000 1.0000
81.1000 95.0000 1.0000
81.1200 89.0000 1.0000
81.1400 60.0000 1.0000
81.1600 68.0000 1.0000
81.1800 81.0000 1.0000
81.2000 78.0000 1.0000
81.2200 77.0000 1.0000
81.2400 75.0000 1.0000
81.2600 70.0000 1.0000
81.2800 77.0000 1.0000
81.3000 71.0000 1.0000
81.3200 82.0000 1.0000
81.3400 76.0000 1.0000
81.3600 81.0000 1.0000
81.3800 76.0000 1.0000
81.4000 84.0000 1.0000
81.4200 83.0000 1.0000
81.4400 75.0000 1.0000
81.4600 58.0000 1.0000
81.4800 65.0000 1.0000
81.5000 79.0000 1.0000
81.5200 68.0000 1.0000
81.5400 68.0000 1.0000
81.5600 70.0000 1.0000
81.5800 70.0000 1.0000
81.6000 79.0000 1.0000
81.6200 62.0000 1.0000
81.6400 68.0000 1.0000
81.6600 71.0000 1.0000
81.6800 70.0000 1.0000
81.7000 79.0000 1.0000
81.7200 72.0000 1.0000
81.7400 74.0000 1.0000
81.7600 69.0000 1.0000
81.7800 71.0000 1.0000
81.8000 70.0000 1.0000
81.8200 65.0000 1.0000
81.8400 68.0000 1.0000
81.8600 73.0000 1.0000
81.8800 75.0000 1.0000
81.9000 65.0000 1.0000
81.9200 71.0000 1.0000
81.9400 83.0000 1.0000
81.9600 71.0000 1.0000
81.9800 75.0000 1.0000
82.0000 65.0000 1.0000
82.0200 74.0000 1.0000
82.0400 74.0000 1.0000
82.0600 70.0000 1.0000
82.0800 70.0000 1.0000
82.1000 69.0000 1.0000
82.1200 79.0000 1.0000
82.1400 67.0000 1.0000
82.1600 68.0000 1.0000
82.1800 69.0000 1.0000
82.2000 69.0000 1.0000
82.2200 71.0000 1.0000
82.2400 66.0000 1.0000
82.2600 73.0000 1.0000
82.2800 69.0000 1.0000
82.3000 59.0000 1.0000
82.3200 55.0000 1.0000
82.3400 51.0000 1.0000
82.3600 60.0000 1.0000
82.3800 65.0000 1.0000
82.4000 67.0000 1.0000
82.4200 71.0000 1.0000
82.4400 72.0000 1.0000
82.4600 76.0000 1.0000
82.4800 69.0000 1.0000
82.5000 66.0000 1.0000
82.5200 73.0000 1.0000
82.5400 62.0000 1.0000
82.5600 83.0000 1.0000
82.5800 78.0000 1.0000
82.6000 66.0000 1.0000
82.6200 80.0000 1.0000
82.6400 77.0000 1.0000
82.6600 72.0000 1.0000
82.6800 60.0000 1.0000
82.7000 68.0000 1.0000
82.7200 72.0000 1.0000
82.7400 86.0000 1.0000
82.7600 61.0000 1.0000
82.7800 70.0000 1.0000
82.8000 72.0000 1.0000
82.8200 81.0000 1.0000
82.8400 78.0000 1.0000
82.8600 61.0000 1.0000
82.8800 67.0000 1.0000
82.9000 65.0000 1.0000
82.9200 67.0000 1.0000
82.9400 70.0000 1.0000
82.9600 75.0000 1.0000
82.9800 79.0000 1.0000
83.0000 66.0000 1.0000
83.0200 76.0000 1.0000
83.0400 63.0000 1.0000
83.0600 67.0000 1.0000
83.0800 86.0000 1.0000
83.1000 70.0000 1.0000
83.1200 59.0000 1.0000
83.1400 87.0000 1.0000
83.1600 83.0000 1.0000
83.1800 79.0000 1.0000
83.2000 92.0000 1.0000
83.2200 78.0000 1.0000
83.2400 78.0000 1.0000
83.2600 69.0000 1.0000
83.2800 80.0000 1.0000
83.3000 64.0000 1.0000
83.3200 62.0000 1.0000
83.3400 66.0000 1.0000
83.3600 66.0000 1.0000
83.3800 65.0000 1.0000
83.4000 76.0000 1.0000
83.4200 78.0000 1.0000
83.4400 78.0000 1.0000
83.4600 80.0000 1.0000
83.4800 75.0000 1.0000
83.5000 73.0000 1.0000
83.5200 66.0000 1.0000
83.5400 63.0000 1.0000
83.5600 83.0000 1.0000
83.5800 77.0000 1.0000
83.6000 69.0000 1.0000
83.6200 63.0000 1.0000
83.6400 68.0000 1.0000
83.6600 67.0000 1.0000
83.6800 67.0000 1.0000
83.7000 74.0000 1.0000
83.7200 65.0000 1.0000
83.7400 75.0000 1.0000
83.7600 81.0000 1.0000
83.7800 64.0000 1.0000
83.8000 50.0000 1.0000
83.8200 76.0000 1.0000
83.8400 71.0000 1.0000
83.8600 66.0000 1.0000
83.8800 70.0000 1.0000
83.9000 70.0000 1.0000
83.9200 59.0000 1.0000
83.9400 70.0000 1.0000
83.9600 70.0000 1.0000
83.9800 78.0000 1.0000
84.0000 59.0000 1.0000
84.0200 71.0000 1.0000
84.0400 74.0000 1.0000
84.0600 70.0000 1.0000
84.0800 67.0000 1.0000
84.1000 71.0000 1.0000
84.1200 78.0000 1.0000
84.1400 62.0000 1.0000
84.1600 85.0000 1.0000
84.1800 112.0000 1.0000
84.2000 109.0000 1.0000
84.2200 113.0000 1.0000
84.2400 127.0000 1.0000
84.2600 133.0000 1.0000
84.2800 118.0000 1.0000
84.3000 153.0000 1.0000
84.3200 135.0000 1.0000
84.3400 127.0000 1.0000
84.3600 124.0000 1.0000
84.3800 105.0000 1.0000
84.4000 101.0000 1.0000
84.4200 101.0000 1.0000
84.4400 86.0000 1.0000
84.4600 102.0000 1.0000
84.4800 108.0000 1.0000
84.5000 103.0000 1.0000
84.5200 98.0000 1.0000
84.5400 114.0000 1.0000
84.5600 132.0000 1.0000
84.5800 122.0000 1.0000
84.6000 97.0000 1.0000
84.6200 91.0000 1.0000
84.6400 80.0000 1.0000
84.6600 84.0000 1.0000
84.6800 83.0000 1.0000
84.7000 70.0000 1.0000
84.7200 70.0000 1.0000
84.7400 84.0000 1.0000
84.7600 65.0000 1.0000
84.7800 69.0000 1.0000
84.8000 72.0000 1.0000
84.8200 62.0000 1.0000
84.8400 72.0000 1.0000
84.8600 74.0000 1.0000
84.8800 72.0000 1.0000
84.9000 63.0000 1.0000
84.9200 67.0000 1.0000
84.9400 79.0000 1.0000
84.9600 56.0000 1.0000
84.9800 70.0000 1.0000
85.0000 71.0000 1.0000
85.0200 68.0000 1.0000
85.0400 75.0000 1.0000
85.0600 63.0000 1.0000
85.0800 59.0000 1.0000
85.1000 76.0000 1.0000
85.1200 74.0000 1.0000
85.1400 75.0000 1.0000
85.1600 58.0000 1.0000
85.1800 60.0000 1.0000
85.2000 64.0000 1.0000
85.2200 66.0000 1.0000
85.2400 83.0000 1.0000
85.2600 59.0000 1.0000
85.2800 61.0000 1.0000
85.3000 63.0000 1.0000
85.3200 69.0000 1.0000
85.3400 65.0000 1.0000
85.3600 62.0000 1.0000
85.3800 73.0000 1.0000
85.4000 58.0000 1.0000
85.4200 65.0000 1.0000
85.4400 77.0000 1.0000
85.4600 80.0000 1.0000
85.4800 70.0000 1.0000
85.5000 71.0000 1.0000
85.5200 67.0000 1.0000
85.5400 66.0000 1.0000
85.5600 73.0000 1.0000
85.5800 70.0000 1.0000
85.6000 72.0000 1.0000
85.6200 77.0000 1.0000
85.6400 67.0000 1.0000
85.6600 62.0000 1.0000
85.6800 68.0000 1.0000
85.7000 82.0000 1.0000
85.7200 69.0000 1.0000
85.7400 61.0000 1.0000
85.7600 62.0000 1.0000
85.7800 58.0000 1.0000
85.8000 75.0000 1.0000
85.8200 78.0000 1.0000
85.8400 70.0000 1.0000
85.8600 74.0000 1.0000
85.8800 66.0000 1.0000
85.9000 67.0000 1.0000
85.9200 75.0000 1.0000
85.9400 77.0000 1.0000
85.9600 73.0000 1.0000
85.9800 69.0000 1.0000
86.0000 71.0000 1.0000
86.0200 73.0000 1.0000
86.0400 77.0000 1.0000
86.0600 78.0000 1.0000
86.0800 73.0000 1.0000
86.1000 67.0000 1.0000
86.1200 82.0000 1.0000
86.1400 86.0000 1.0000
86.1600 94.0000 1.0000
86.1800 89.0000 1.0000
86.2000 90.0000 1.0000
86.2200 120.0000 1.0000
86.2400 120.0000 1.0000
86.2600 118.0000 1.0000
86.2800 141.0000 1.0000
86.3000 144.0000 1.0000
86.3200 155.0000 1.0000
86.3400 136.0000 1.0000
86.3600 130.0000 1.0000
86.3800 139.0000 1.0000
86.4000 136.0000 1.0000
86.4200 131.0000 1.0000
86.4400 131.0000 1.0000
86.4600 141.0000 1.0000
86.4800 122.0000 1.0000
86.5000 113.0000 1.0000
86.5200 123.0000 1.0000
86.5400 112.0000 1.0000
86.5600 103.0000 1.0000
86.5800 105.0000 1.0000
86.6000 119.0000 1.0000
86.6200 106.0000 1.0000
86.6400 116.0000 1.0000
86.6600 85.0000 1.0000
86.6800 105.0000 1.0000
86.7000 110.0000 1.0000
86.7200 92.0000 1.0000
86.7400 100.0000 1.0000
86.7600 77.0000 1.0000
86.7800 78.0000 1.0000
86.8000 88.0000 1.0000
86.8200 83.0000 1.0000
86.8400 61.0000 1.0000
86.8600 79.0000 1.0000
86.8800 73.0000 1.0000
86.9000 71.0000 1.0000
86.9200 71.0000 1.0000
86.9400 70.0000 1.0000
86.9600 80.0000 1.0000
86.9800 62.0000 1.0000
87.0000 72.0000 1.0000
87.0200 66.0000 1.0000
87.0400 66.0000 1.0000
87.0600 72.0000 1.0000
87.0800 81.0000 1.0000
87.1000 73.0000 1.0000
87.1200 81.0000 1.0000
87.1400 82.0000 1.0000
87.1600 75.0000 1.0000
87.1800 70.0000 1.0000
87.2000 64.0000 1.0000
87.2200 65.0000 1.0000
87.2400 68.0000 1.0000
87.2600 75.0000 1.0000
87.2800 62.0000 1.0000
87.3000 69.0000 1.0000
87.3200 71.0000 1.0000
87.3400 67.0000 1.0000
87.3600 63.0000 1.0000
87.3800 71.0000 1.0000
87.4000 76.0000 1.0000
87.4200 77.0000 1.0000
87.4400 65.0000 1.0000
87.4600 64.0000 1.0000
87.4800 74.0000 1.0000
87.5000 72.0000 1.0000
87.5200 77.0000 1.0000
87.5400 80.0000 1.0000
87.5600 78.0000 1.0000
87.5800 72.0000 1.0000
87.6000 63.0000 1.0000
87.6200 74.0000 1.0000
87.6400 62.0000 1.0000
87.6600 64.0000 1.0000
87.6800 68.0000 1.0000
87.7000 72.0000 1.0000
87.7200 59.0000 1.0000
87.7400 72.0000 1.0000
87.7600 57.0000 1.0000
87.7800 76.0000 1.0000
87.8000 68.0000 1.0000
87.8200 75.0000 1.0000
87.8400 79.0000 1.0000
87.8600 75.0000 1.0000
87.8800 60.0000 1.0000
87.9000 60.0000 1.0000
87.9200 66.0000 1.0000
87.9400 60.0000 1.0000
87.9600 67.0000 1.0000
87.9800 74.0000 1.0000
88.0000 61.0000 1.0000
88.0200 69.0000 1.0000
88.0400 65.0000 1.0000
88.0600 75.0000 1.0000
88.0800 80.0000 1.0000
88.1000 65.0000 1.0000
88.1200 61.0000 1.0000
88.1400 66.0000 1.0000
88.1600 59.0000 1.0000
88.1800 79.0000 1.0000
88.2000 70.0000 1.0000
88.2200 67.0000 1.0000
88.2400 71.0000 1.0000
88.2600 46.0000 1.0000
88.2800 68.0000 1.0000
88.3000 69.0000 1.0000
88.3200 66.0000 1.0000
88.3400 77.0000 1.0000
88.3600 72.0000 1.0000
88.3800 54.0000 1.0000
88.4000 55.0000 1.0000
88.4200 74.0000 1.0000
88.4400 86.0000 1.0000
88.4600 73.0000 1.0000
88.4800 72.0000 1.0000
88.5000 77.0000 1.0000
88.5200 87.0000 1.0000
88.5400 67.0000 1.0000
88.5600 74.0000 1.0000
88.5800 75.0000 1.0000
88.6000 77.0000 1.0000
88.6200 63.0000 1.0000
88.6400 75.0000 1.0000
88.6600 76.0000 1.0000
88.6800 75.0000 1.0000
88.7000 74.0000 1.0000
88.7200 78.0000 1.0000
88.7400 85.0000 1.0000
88.7600 88.0000 1.0000
88.7800 104.0000 1.0000
88.8000 117.0000 1.0000
88.8200 117.0000 1.0000
88.8400 122.0000 1.0000
88.8600 150.0000 1.0000
88.8800 177.0000 1.0000
88.9000 174.0000 1.0000
88.9200 205.0000 1.0000
88.9400 200.0000 1.0000
88.9600 203.0000 1.0000
88.9800 201.0000 1.0000
89.0000 158.0000 1.0000
89.0200 152.0000 1.0000
89.0400 127.0000 1.0000
89.0600 117.0000 1.0000
89.0800 129.0000 1.0000
89.1000 109.0000 1.0000
89.1200 124.0000 1.0000
89.1400 123.0000 1.0000
89.1600 119.0000 1.0000
89.1800 143.0000 1.0000
89.2000 142.0000 1.0000
89.2200 127.0000 1.0000
89.2400 133.0000 1.0000
89.2600 127.0000 1.0000
89.2800 121.0000 1.0000
89.3000 112.0000 1.0000
89.3200 107.0000 1.0000
89.3400 75.0000 1.0000
89.3600 86.0000 1.0000
89.3800 75.0000 1.0000
89.4000 99.0000 1.0000
89.4200 71.0000 1.0000
89.4400 65.0000 1.0000
89.4600 65.0000 1.0000
89.4800 71.0000 1.0000
89.5000 52.0000 1.0000
89.5200 58.0000 1.0000
89.5400 72.0000 1.0000
89.5600 72.0000 1.0000
89.5800 60.0000 1.0000
89.6000 78.0000 1.0000
89.6200 69.0000 1.0000
89.6400 84.0000 1.0000
89.6600 76.0000 1.0000
89.6800 63.0000 1.0000
89.7000 68.0000 1.0000
89.7200 69.0000 1.0000
89.7400 64.0000 1.0000
89.7600 72.0000 1.0000
89.7800 68.0000 1.0000
89.8000 68.0000 1.0000
89.8200 70.0000 1.0000
89.8400 74.0000 1.0000
89.8600 63.0000 1.0000
89.8800 64.0000 1.0000
89.9000 67.0000 1.0000
89.9200 62.0000 1.0000
89.9400 72.0000 1.0000
89.9600 76.0000 1.0000
89.9800 72.0000 1.0000
90.0000 72.0000 1.0000
*RAS_INT_END
*RAS_DATA_END
