# Supplementary material for: Sol–Gel Synthesis of NiO-Fe2O3-SiO2/Al2O3 Catalysts with Statistical and AI-Based Analysis of Experimental Results
Source: Molecules. 2025 Nov 19;30(22):4469. doi: 10.3390/molecules30224469 (PMC12655306; doi:10.3390/molecules30224469)
Supplement: Supplementary file 1 [file molecules-30-04469-s001.zip › XRD/Al2O3.ras]

*RAS_DATA_START
*RAS_HEADER_START
*CORR_POS_DB_NAME "20200218_Cu_mono"
*CORR_POS_GONIO_RADIUS ""
*CORR_POS_NODE_INDEX01 ""
*CORR_POS_NODE_INDEX02 ""
*CORR_POS_NODE_INDEX03 ""
*CORR_POS_NODE_INDEX04 ""
*CORR_POS_NODE_INDEX05 ""
*CORR_POS_NODE_INDEX06 ""
*CORR_POS_NODE_INDEX07 ""
*CORR_POS_NODE_INDEX08 ""
*CORR_POS_NODE_INDEX09 ""
*CORR_POS_NODE_INDEX10 ""
*CORR_POS_NODE_INDEX11 ""
*CORR_POS_NODE_LABEL01 "Si(111)"
*CORR_POS_NODE_LABEL02 "Si(220)"
*CORR_POS_NODE_LABEL03 "Si(311)"
*CORR_POS_NODE_LABEL04 "Si(400)"
*CORR_POS_NODE_LABEL05 "Si(331)"
*CORR_POS_NODE_LABEL06 "Si(422)"
*CORR_POS_NODE_LABEL07 "Si(511)"
*CORR_POS_NODE_LABEL08 "Si(440)"
*CORR_POS_NODE_LABEL09 "Si(531)"
*CORR_POS_NODE_LABEL10 "Si(620)"
*CORR_POS_NODE_LABEL11 "Si(533)"
*CORR_POS_NODE_POS_CALC01 "28.377"
*CORR_POS_NODE_POS_CALC02 "47.2506"
*CORR_POS_NODE_POS_CALC03 "56.0725"
*CORR_POS_NODE_POS_CALC04 "69.0822"
*CORR_POS_NODE_POS_CALC05 "76.3294"
*CORR_POS_NODE_POS_CALC06 "87.9853"
*CORR_POS_NODE_POS_CALC07 "94.9091"
*CORR_POS_NODE_POS_CALC08 "106.668"
*CORR_POS_NODE_POS_CALC09 "114.054"
*CORR_POS_NODE_POS_CALC10 "127.511"
*CORR_POS_NODE_POS_CALC11 "136.864"
*CORR_POS_NODE_POS_MEAS01 "28.4045"
*CORR_POS_NODE_POS_MEAS02 "47.257"
*CORR_POS_NODE_POS_MEAS03 "56.0655"
*CORR_POS_NODE_POS_MEAS04 "69.0857"
*CORR_POS_NODE_POS_MEAS05 "76.3213"
*CORR_POS_NODE_POS_MEAS06 "87.9671"
*CORR_POS_NODE_POS_MEAS07 "94.8934"
*CORR_POS_NODE_POS_MEAS08 "106.658"
*CORR_POS_NODE_POS_MEAS09 "114.039"
*CORR_POS_NODE_POS_MEAS10 "127.487"
*CORR_POS_NODE_POS_MEAS11 "136.847"
*CORR_POS_OPT_ATTR "W@"
*CORR_POS_PARAM_MU ""
*CORR_POS_PARAM_PL ""
*CORR_POS_SEMODEL_TYPE "0"
*CORR_POS_STANDARD_TYPE ""
*CORR_POS_VALUE_ANALYZER "None"
*CORR_POS_VALUE_CMONO "None"
*CORR_POS_VALUE_IMONO "None"
*CORR_POS_VALUE_IS "1.250deg"
*CORR_POS_VALUE_ISL "10.0mm"
*CORR_POS_VALUE_ISOLLER "5.0deg"
*CORR_POS_VALUE_RS1 "1.250deg"
*CORR_POS_VALUE_RS2 "0.3mm"
*CORR_POS_VALUE_RSOLLER "5.0deg"
*CORR_POS_XG_FOCUS_L ""
*CORR_POS_XG_WAVE_TYPE ""
*CORR_POS_XG_WAVE_VALUE ""
*DISP_FMT_X "%.2f"
*DISP_FMT_Y "%.0f"
*DISP_FULLSCALE "7640.0000000000"
*DISP_LINE_COLOR "255.0000000000"
*DISP_LINE_STYLE "0.0000000000"
*DISP_LINE_WIDTH "0.2500000000"
*DISP_NOTE "Collected Data-6"
*DISP_OFFSET_Y "0.0000000000"
*DISP_PEAKSEARCH_UNIT_Y "cps"
*DISP_RANGE_BOTTOM "0.0000000000"
*DISP_RANGE_LEFT "10.0000000000"
*DISP_RANGE_LOGCUTOFF "0.0100000000"
*DISP_RANGE_RIGHT "90.0000000000"
*DISP_RANGE_TOP "7640.0000000000"
*DISP_SCALE_MODE_Y "0.0000000000"
*DISP_TAB_NAME "Theta/2-Theta"
*DISP_TITLE_Y "Intensity"
*DISP_UNIT_Y "cps"
*DISP_WINDOW_NAME "MSG_MACROENGINE"
*FILE_COMMENT "Full Chart"
*FILE_MD5 ""
*FILE_MEMO " "
*FILE_OPERATOR "Rigaku"
*FILE_SAMPLE " "
*FILE_TYPE "RAS_RAW"
*FILE_USERGROUP "System Manager"
*FILE_VERSION "1.0000000000"
*HW_ATTACHMENT_ID "ATT1025"
*HW_ATTACHMENT_NAME "W¿ä|Standard Sample Holder"
*HW_COUNTER_ID-0 "CUT0021"
*HW_COUNTER_ID-1 "CUT0020"
*HW_COUNTER_ID-2 "CUT0020"
*HW_COUNTER_ID-3 "CMC0021"
*HW_COUNTER_NAME-0 "SC-70|SC-70"
*HW_COUNTER_NAME-1 "None|None"
*HW_COUNTER_NAME-2 "None|None"
*HW_COUNTER_NAME-3 "oímN[^|Detector monochromator"
*HW_COUNTER_SELECT_NAME "SC-70|SC-70"
*HW_ECP_HV "632.5000000000"
*HW_ECP_HV_UNIT "V"
*HW_GONIOMETER_ID "GON0070"
*HW_GONIOMETER_NAME "MiniFlex 300/600|MiniFlex 300/600"
*HW_GONIOMETER_RADIUS-0 "79.0"
*HW_GONIOMETER_RADIUS-1 "91.5"
*HW_GONIOMETER_RADIUS-2 "150.0"
*HW_GONIOMETER_RADIUS-3 "0"
*HW_GONIOMETER_RADIUS-4 "103.4"
*HW_GONIOMETER_RADIUS-5 "150.0"
*HW_GONIOMETER_RADIUS-6 "46.6"
*HW_GONIOMETER_RADIUS-7 "160.0"
*HW_I_OPT_ID-0 "ISL0021"
*HW_I_OPT_ID-1 "ISO0021"
*HW_I_OPT_NAME-0 "­UXbg|Divergence slit"
*HW_I_OPT_NAME-1 "üË½sXbg|Incident parallel slit"
*HW_R_ATTENUATER_AUTOMODE "0"
*HW_R_OPT_ID-0 "RSS0021"
*HW_R_OPT_ID-1 "RSO0021"
*HW_R_OPT_ID-2 "RRS0021"
*HW_R_OPT_NAME-0 "UXbg|Scattering slit"
*HW_R_OPT_NAME-1 "óõ½sXbg|Receiving soller slit"
*HW_R_OPT_NAME-2 "óõXbg|Receiving slit"
*HW_SAMPLE_HOLDER_ID "SMP0000"
*HW_SAMPLE_HOLDER_NAME "³µ|None"
*HW_XG_CURRENT_MAX "15"
*HW_XG_CURRENT_MIN "2"
*HW_XG_CURRENT_RESOLUTION "1"
*HW_XG_CURRENT_UNIT "mA"
*HW_XG_FOCUS "1mm x 10mm"
*HW_XG_FOCUS_TYPE "Normal"
*HW_XG_ID ""
*HW_XG_NAME "300W/600W üÇ-B|300W/600W Sealed tube-B"
*HW_XG_TARGET_ATOMIC_NUMBER "29.0000000000"
*HW_XG_TARGET_NAME "Cu"
*HW_XG_TYPE "Hermetic"
*HW_XG_VOLTAGE_MAX "40"
*HW_XG_VOLTAGE_MIN "20"
*HW_XG_VOLTAGE_RESOLUTION "1"
*HW_XG_VOLTAGE_UNIT "kV"
*HW_XG_WATT_MAX "0.600"
*HW_XG_WATT_UNIT "kW"
*HW_XG_WAVE_LENGTH_ALPHA1 "1.540593"
*HW_XG_WAVE_LENGTH_ALPHA2 "1.544414"
*HW_XG_WAVE_LENGTH_BETA "1.392250"
*MEAS_COND_AXIS_NAME-0 "Theta/2-Theta"
*MEAS_COND_AXIS_NAME-1 "Soller(inc.)"
*MEAS_COND_AXIS_NAME-2 "IHS"
*MEAS_COND_AXIS_NAME-3 "DS"
*MEAS_COND_AXIS_NAME-4 "SS"
*MEAS_COND_AXIS_NAME-5 "Soller(rec.)"
*MEAS_COND_AXIS_NAME-6 "RS"
*MEAS_COND_AXIS_NAME-7 "Filter"
*MEAS_COND_AXIS_NAME-8 "Monochromator"
*MEAS_COND_AXIS_NAME-9 "HV"
*MEAS_COND_AXIS_NAME-10 "PHA"
*MEAS_COND_AXIS_NAME_INTERNAL-0 "TwoThetaTheta"
*MEAS_COND_AXIS_NAME_INTERNAL-1 "IncidentSollerSlit"
*MEAS_COND_AXIS_NAME_INTERNAL-2 "IncidentAxdSlit"
*MEAS_COND_AXIS_NAME_INTERNAL-3 "IncidentSlitBox"
*MEAS_COND_AXIS_NAME_INTERNAL-4 "ReceivingSlitBox1"
*MEAS_COND_AXIS_NAME_INTERNAL-5 "ReceivingSollerSlit"
*MEAS_COND_AXIS_NAME_INTERNAL-6 "ReceivingSlitBox2"
*MEAS_COND_AXIS_NAME_INTERNAL-7 "Filter"
*MEAS_COND_AXIS_NAME_INTERNAL-8 "CounterMonochromator"
*MEAS_COND_AXIS_NAME_INTERNAL-9 "HV"
*MEAS_COND_AXIS_NAME_INTERNAL-10 "PHA"
*MEAS_COND_AXIS_NAME_MAGICNO-0 "268632064.0000000000"
*MEAS_COND_AXIS_NAME_MAGICNO-1 "20971521.0000000000"
*MEAS_COND_AXIS_NAME_MAGICNO-2 "22020097.0000000000"
*MEAS_COND_AXIS_NAME_MAGICNO-3 "22020097.0000000000"
*MEAS_COND_AXIS_NAME_MAGICNO-4 "23068673.0000000000"
*MEAS_COND_AXIS_NAME_MAGICNO-5 "20971521.0000000000"
*MEAS_COND_AXIS_NAME_MAGICNO-6 "23068673.0000000000"
*MEAS_COND_AXIS_NAME_MAGICNO-7 "20971521.0000000000"
*MEAS_COND_AXIS_NAME_MAGICNO-8 "20971521.0000000000"
*MEAS_COND_AXIS_NAME_MAGICNO-9 "0.0000000000"
*MEAS_COND_AXIS_NAME_MAGICNO-10 "0.0000000000"
*MEAS_COND_AXIS_OFFSET-0 "0.0000000000"
*MEAS_COND_AXIS_OFFSET-1 "-"
*MEAS_COND_AXIS_OFFSET-2 "-"
*MEAS_COND_AXIS_OFFSET-3 "-"
*MEAS_COND_AXIS_OFFSET-4 "-"
*MEAS_COND_AXIS_OFFSET-5 "-"
*MEAS_COND_AXIS_OFFSET-6 "-"
*MEAS_COND_AXIS_OFFSET-7 "-"
*MEAS_COND_AXIS_OFFSET-8 "-"
*MEAS_COND_AXIS_OFFSET-9 "-"
*MEAS_COND_AXIS_OFFSET-10 "-"
*MEAS_COND_AXIS_POSITION-0 "10.0000000000"
*MEAS_COND_AXIS_POSITION-1 "5.0deg"
*MEAS_COND_AXIS_POSITION-2 "10.0mm"
*MEAS_COND_AXIS_POSITION-3 "1.250deg"
*MEAS_COND_AXIS_POSITION-4 "1.250deg"
*MEAS_COND_AXIS_POSITION-5 "5.0deg"
*MEAS_COND_AXIS_POSITION-6 "0.3mm"
*MEAS_COND_AXIS_POSITION-7 "None"
*MEAS_COND_AXIS_POSITION-8 "Bent"
*MEAS_COND_AXIS_POSITION-9 "632.5000000000"
*MEAS_COND_AXIS_POSITION-10 "537.5000000000"
*MEAS_COND_AXIS_UNIT-0 "deg"
*MEAS_COND_AXIS_UNIT-1 ""
*MEAS_COND_AXIS_UNIT-2 ""
*MEAS_COND_AXIS_UNIT-3 ""
*MEAS_COND_AXIS_UNIT-4 ""
*MEAS_COND_AXIS_UNIT-5 ""
*MEAS_COND_AXIS_UNIT-6 ""
*MEAS_COND_AXIS_UNIT-7 ""
*MEAS_COND_AXIS_UNIT-8 ""
*MEAS_COND_AXIS_UNIT-9 "V"
*MEAS_COND_AXIS_UNIT-10 "mV"
*MEAS_COND_CORRECTION_SLIT_COUNTERMONO "None"
*MEAS_COND_CORRECTION_SLIT_DS "1.250deg"
*MEAS_COND_CORRECTION_SLIT_FILTER "None"
*MEAS_COND_CORRECTION_SLIT_IHS "10.0mm"
*MEAS_COND_CORRECTION_SLIT_RS "0.3mm"
*MEAS_COND_CORRECTION_SLIT_SOLLER_INC "5.0deg"
*MEAS_COND_CORRECTION_SLIT_SOLLER_REC "5.0deg"
*MEAS_COND_CORRECTION_SLIT_SS "1.250deg"
*MEAS_COND_COUNTER_CNTLOSS_CORR "0.0000000000"
*MEAS_COND_COUNTER_PHABASE "537.5000000000"
*MEAS_COND_COUNTER_PHAWINDOW "926.2500000000"
*MEAS_COND_COUNTER_PHA_UNIT "mV"
*MEAS_COND_COUNTER_TAUDIFF "0.2500000000"
*MEAS_COND_COUNTER_TAUINT "0.7500000000"
*MEAS_COND_IRRADIATION_MODE "OFF"
*MEAS_COND_IRRADIATION_WIDTH ""
*MEAS_COND_OPT_ATTR " "
*MEAS_COND_OPT_NAME ""
*MEAS_COND_UNSYMMETRIC_MODE "OFF"
*MEAS_COND_XG_CURRENT "15.0000000000"
*MEAS_COND_XG_VOLTAGE "40.0000000000"
*MEAS_COND_XG_WAVE_TYPE "Ka"
*MEAS_DATA_COUNT "4001.0000000000"
*MEAS_SCAN_AXIS_X "Theta/2-Theta"
*MEAS_SCAN_AXIS_X_INTERNAL "TwoThetaTheta"
*MEAS_SCAN_END_TIME "12/03/24 15:53:01"
*MEAS_SCAN_MODE "CONTINUOUS"
*MEAS_SCAN_MONITOR "0"
*MEAS_SCAN_RESOLUTION_X "0.0025"
*MEAS_SCAN_SPEED "2.0000"
*MEAS_SCAN_SPEED_UNIT "deg/min"
*MEAS_SCAN_START "10.0000000000"
*MEAS_SCAN_START_TIME "12/03/24 15:12:54"
*MEAS_SCAN_STEP "0.0200000000"
*MEAS_SCAN_STOP "90.0000000000"
*MEAS_SCAN_UNIT_X "deg"
*MEAS_SCAN_UNIT_Y "counts"
*SLIT_SYSTEM "0"
*RAS_HEADER_END
*RAS_INT_START
10.0000 43.0000 1.0000
10.0200 49.0000 1.0000
10.0400 43.0000 1.0000
10.0600 35.0000 1.0000
10.0800 33.0000 1.0000
10.1000 35.0000 1.0000
10.1200 41.0000 1.0000
10.1400 44.0000 1.0000
10.1600 48.0000 1.0000
10.1800 46.0000 1.0000
10.2000 40.0000 1.0000
10.2200 38.0000 1.0000
10.2400 38.0000 1.0000
10.2600 35.0000 1.0000
10.2800 40.0000 1.0000
10.3000 33.0000 1.0000
10.3200 33.0000 1.0000
10.3400 31.0000 1.0000
10.3600 29.0000 1.0000
10.3800 40.0000 1.0000
10.4000 32.0000 1.0000
10.4200 32.0000 1.0000
10.4400 30.0000 1.0000
10.4600 38.0000 1.0000
10.4800 43.0000 1.0000
10.5000 30.0000 1.0000
10.5200 30.0000 1.0000
10.5400 34.0000 1.0000
10.5600 32.0000 1.0000
10.5800 35.0000 1.0000
10.6000 39.0000 1.0000
10.6200 35.0000 1.0000
10.6400 35.0000 1.0000
10.6600 42.0000 1.0000
10.6800 33.0000 1.0000
10.7000 35.0000 1.0000
10.7200 47.0000 1.0000
10.7400 33.0000 1.0000
10.7600 33.0000 1.0000
10.7800 29.0000 1.0000
10.8000 31.0000 1.0000
10.8200 31.0000 1.0000
10.8400 40.0000 1.0000
10.8600 41.0000 1.0000
10.8800 27.0000 1.0000
10.9000 26.0000 1.0000
10.9200 33.0000 1.0000
10.9400 34.0000 1.0000
10.9600 34.0000 1.0000
10.9800 36.0000 1.0000
11.0000 36.0000 1.0000
11.0200 39.0000 1.0000
11.0400 41.0000 1.0000
11.0600 37.0000 1.0000
11.0800 30.0000 1.0000
11.1000 35.0000 1.0000
11.1200 32.0000 1.0000
11.1400 25.0000 1.0000
11.1600 27.0000 1.0000
11.1800 32.0000 1.0000
11.2000 32.0000 1.0000
11.2200 35.0000 1.0000
11.2400 40.0000 1.0000
11.2600 46.0000 1.0000
11.2800 41.0000 1.0000
11.3000 36.0000 1.0000
11.3200 48.0000 1.0000
11.3400 30.0000 1.0000
11.3600 26.0000 1.0000
11.3800 28.0000 1.0000
11.4000 31.0000 1.0000
11.4200 38.0000 1.0000
11.4400 38.0000 1.0000
11.4600 38.0000 1.0000
11.4800 42.0000 1.0000
11.5000 34.0000 1.0000
11.5200 39.0000 1.0000
11.5400 37.0000 1.0000
11.5600 34.0000 1.0000
11.5800 34.0000 1.0000
11.6000 29.0000 1.0000
11.6200 29.0000 1.0000
11.6400 34.0000 1.0000
11.6600 38.0000 1.0000
11.6800 40.0000 1.0000
11.7000 42.0000 1.0000
11.7200 38.0000 1.0000
11.7400 32.0000 1.0000
11.7600 33.0000 1.0000
11.7800 32.0000 1.0000
11.8000 43.0000 1.0000
11.8200 38.0000 1.0000
11.8400 30.0000 1.0000
11.8600 38.0000 1.0000
11.8800 31.0000 1.0000
11.9000 28.0000 1.0000
11.9200 47.0000 1.0000
11.9400 33.0000 1.0000
11.9600 33.0000 1.0000
11.9800 36.0000 1.0000
12.0000 33.0000 1.0000
12.0200 22.0000 1.0000
12.0400 40.0000 1.0000
12.0600 34.0000 1.0000
12.0800 42.0000 1.0000
12.1000 51.0000 1.0000
12.1200 26.0000 1.0000
12.1400 37.0000 1.0000
12.1600 45.0000 1.0000
12.1800 45.0000 1.0000
12.2000 46.0000 1.0000
12.2200 35.0000 1.0000
12.2400 40.0000 1.0000
12.2600 35.0000 1.0000
12.2800 27.0000 1.0000
12.3000 33.0000 1.0000
12.3200 27.0000 1.0000
12.3400 30.0000 1.0000
12.3600 35.0000 1.0000
12.3800 29.0000 1.0000
12.4000 30.0000 1.0000
12.4200 33.0000 1.0000
12.4400 33.0000 1.0000
12.4600 30.0000 1.0000
12.4800 28.0000 1.0000
12.5000 30.0000 1.0000
12.5200 24.0000 1.0000
12.5400 28.0000 1.0000
12.5600 40.0000 1.0000
12.5800 39.0000 1.0000
12.6000 34.0000 1.0000
12.6200 43.0000 1.0000
12.6400 30.0000 1.0000
12.6600 28.0000 1.0000
12.6800 43.0000 1.0000
12.7000 32.0000 1.0000
12.7200 21.0000 1.0000
12.7400 25.0000 1.0000
12.7600 25.0000 1.0000
12.7800 32.0000 1.0000
12.8000 39.0000 1.0000
12.8200 34.0000 1.0000
12.8400 22.0000 1.0000
12.8600 28.0000 1.0000
12.8800 35.0000 1.0000
12.9000 23.0000 1.0000
12.9200 32.0000 1.0000
12.9400 30.0000 1.0000
12.9600 25.0000 1.0000
12.9800 23.0000 1.0000
13.0000 39.0000 1.0000
13.0200 34.0000 1.0000
13.0400 36.0000 1.0000
13.0600 33.0000 1.0000
13.0800 47.0000 1.0000
13.1000 41.0000 1.0000
13.1200 29.0000 1.0000
13.1400 24.0000 1.0000
13.1600 37.0000 1.0000
13.1800 24.0000 1.0000
13.2000 38.0000 1.0000
13.2200 21.0000 1.0000
13.2400 28.0000 1.0000
13.2600 42.0000 1.0000
13.2800 23.0000 1.0000
13.3000 30.0000 1.0000
13.3200 24.0000 1.0000
13.3400 29.0000 1.0000
13.3600 41.0000 1.0000
13.3800 32.0000 1.0000
13.4000 21.0000 1.0000
13.4200 26.0000 1.0000
13.4400 32.0000 1.0000
13.4600 36.0000 1.0000
13.4800 39.0000 1.0000
13.5000 18.0000 1.0000
13.5200 30.0000 1.0000
13.5400 40.0000 1.0000
13.5600 39.0000 1.0000
13.5800 36.0000 1.0000
13.6000 32.0000 1.0000
13.6200 23.0000 1.0000
13.6400 23.0000 1.0000
13.6600 37.0000 1.0000
13.6800 25.0000 1.0000
13.7000 20.0000 1.0000
13.7200 29.0000 1.0000
13.7400 39.0000 1.0000
13.7600 30.0000 1.0000
13.7800 23.0000 1.0000
13.8000 41.0000 1.0000
13.8200 32.0000 1.0000
13.8400 39.0000 1.0000
13.8600 23.0000 1.0000
13.8800 32.0000 1.0000
13.9000 27.0000 1.0000
13.9200 28.0000 1.0000
13.9400 32.0000 1.0000
13.9600 21.0000 1.0000
13.9800 24.0000 1.0000
14.0000 39.0000 1.0000
14.0200 33.0000 1.0000
14.0400 23.0000 1.0000
14.0600 35.0000 1.0000
14.0800 35.0000 1.0000
14.1000 28.0000 1.0000
14.1200 42.0000 1.0000
14.1400 21.0000 1.0000
14.1600 34.0000 1.0000
14.1800 37.0000 1.0000
14.2000 25.0000 1.0000
14.2200 29.0000 1.0000
14.2400 32.0000 1.0000
14.2600 28.0000 1.0000
14.2800 29.0000 1.0000
14.3000 34.0000 1.0000
14.3200 31.0000 1.0000
14.3400 25.0000 1.0000
14.3600 35.0000 1.0000
14.3800 22.0000 1.0000
14.4000 29.0000 1.0000
14.4200 31.0000 1.0000
14.4400 35.0000 1.0000
14.4600 30.0000 1.0000
14.4800 34.0000 1.0000
14.5000 41.0000 1.0000
14.5200 31.0000 1.0000
14.5400 26.0000 1.0000
14.5600 36.0000 1.0000
14.5800 39.0000 1.0000
14.6000 28.0000 1.0000
14.6200 20.0000 1.0000
14.6400 31.0000 1.0000
14.6600 38.0000 1.0000
14.6800 43.0000 1.0000
14.7000 42.0000 1.0000
14.7200 27.0000 1.0000
14.7400 24.0000 1.0000
14.7600 23.0000 1.0000
14.7800 46.0000 1.0000
14.8000 30.0000 1.0000
14.8200 24.0000 1.0000
14.8400 24.0000 1.0000
14.8600 34.0000 1.0000
14.8800 31.0000 1.0000
14.9000 31.0000 1.0000
14.9200 29.0000 1.0000
14.9400 18.0000 1.0000
14.9600 31.0000 1.0000
14.9800 29.0000 1.0000
15.0000 39.0000 1.0000
15.0200 21.0000 1.0000
15.0400 29.0000 1.0000
15.0600 31.0000 1.0000
15.0800 34.0000 1.0000
15.1000 30.0000 1.0000
15.1200 24.0000 1.0000
15.1400 40.0000 1.0000
15.1600 23.0000 1.0000
15.1800 23.0000 1.0000
15.2000 22.0000 1.0000
15.2200 27.0000 1.0000
15.2400 28.0000 1.0000
15.2600 38.0000 1.0000
15.2800 31.0000 1.0000
15.3000 28.0000 1.0000
15.3200 37.0000 1.0000
15.3400 26.0000 1.0000
15.3600 23.0000 1.0000
15.3800 29.0000 1.0000
15.4000 32.0000 1.0000
15.4200 27.0000 1.0000
15.4400 23.0000 1.0000
15.4600 33.0000 1.0000
15.4800 35.0000 1.0000
15.5000 42.0000 1.0000
15.5200 33.0000 1.0000
15.5400 33.0000 1.0000
15.5600 28.0000 1.0000
15.5800 41.0000 1.0000
15.6000 38.0000 1.0000
15.6200 44.0000 1.0000
15.6400 43.0000 1.0000
15.6600 54.0000 1.0000
15.6800 53.0000 1.0000
15.7000 57.0000 1.0000
15.7200 64.0000 1.0000
15.7400 56.0000 1.0000
15.7600 67.0000 1.0000
15.7800 61.0000 1.0000
15.8000 59.0000 1.0000
15.8200 67.0000 1.0000
15.8400 56.0000 1.0000
15.8600 60.0000 1.0000
15.8800 45.0000 1.0000
15.9000 37.0000 1.0000
15.9200 41.0000 1.0000
15.9400 42.0000 1.0000
15.9600 31.0000 1.0000
15.9800 27.0000 1.0000
16.0000 30.0000 1.0000
16.0200 23.0000 1.0000
16.0400 34.0000 1.0000
16.0600 35.0000 1.0000
16.0800 26.0000 1.0000
16.1000 30.0000 1.0000
16.1200 35.0000 1.0000
16.1400 16.0000 1.0000
16.1600 24.0000 1.0000
16.1800 32.0000 1.0000
16.2000 29.0000 1.0000
16.2200 30.0000 1.0000
16.2400 37.0000 1.0000
16.2600 32.0000 1.0000
16.2800 31.0000 1.0000
16.3000 34.0000 1.0000
16.3200 31.0000 1.0000
16.3400 30.0000 1.0000
16.3600 29.0000 1.0000
16.3800 21.0000 1.0000
16.4000 25.0000 1.0000
16.4200 35.0000 1.0000
16.4400 22.0000 1.0000
16.4600 28.0000 1.0000
16.4800 18.0000 1.0000
16.5000 28.0000 1.0000
16.5200 31.0000 1.0000
16.5400 27.0000 1.0000
16.5600 24.0000 1.0000
16.5800 36.0000 1.0000
16.6000 25.0000 1.0000
16.6200 24.0000 1.0000
16.6400 37.0000 1.0000
16.6600 27.0000 1.0000
16.6800 30.0000 1.0000
16.7000 33.0000 1.0000
16.7200 29.0000 1.0000
16.7400 27.0000 1.0000
16.7600 23.0000 1.0000
16.7800 26.0000 1.0000
16.8000 21.0000 1.0000
16.8200 33.0000 1.0000
16.8400 21.0000 1.0000
16.8600 27.0000 1.0000
16.8800 22.0000 1.0000
16.9000 18.0000 1.0000
16.9200 29.0000 1.0000
16.9400 28.0000 1.0000
16.9600 32.0000 1.0000
16.9800 39.0000 1.0000
17.0000 37.0000 1.0000
17.0200 31.0000 1.0000
17.0400 22.0000 1.0000
17.0600 20.0000 1.0000
17.0800 30.0000 1.0000
17.1000 35.0000 1.0000
17.1200 26.0000 1.0000
17.1400 30.0000 1.0000
17.1600 27.0000 1.0000
17.1800 33.0000 1.0000
17.2000 38.0000 1.0000
17.2200 32.0000 1.0000
17.2400 33.0000 1.0000
17.2600 35.0000 1.0000
17.2800 25.0000 1.0000
17.3000 30.0000 1.0000
17.3200 31.0000 1.0000
17.3400 35.0000 1.0000
17.3600 27.0000 1.0000
17.3800 26.0000 1.0000
17.4000 29.0000 1.0000
17.4200 28.0000 1.0000
17.4400 32.0000 1.0000
17.4600 26.0000 1.0000
17.4800 25.0000 1.0000
17.5000 31.0000 1.0000
17.5200 29.0000 1.0000
17.5400 26.0000 1.0000
17.5600 31.0000 1.0000
17.5800 29.0000 1.0000
17.6000 32.0000 1.0000
17.6200 33.0000 1.0000
17.6400 32.0000 1.0000
17.6600 31.0000 1.0000
17.6800 30.0000 1.0000
17.7000 24.0000 1.0000
17.7200 32.0000 1.0000
17.7400 28.0000 1.0000
17.7600 28.0000 1.0000
17.7800 31.0000 1.0000
17.8000 30.0000 1.0000
17.8200 26.0000 1.0000
17.8400 25.0000 1.0000
17.8600 30.0000 1.0000
17.8800 30.0000 1.0000
17.9000 36.0000 1.0000
17.9200 29.0000 1.0000
17.9400 29.0000 1.0000
17.9600 31.0000 1.0000
17.9800 24.0000 1.0000
18.0000 30.0000 1.0000
18.0200 26.0000 1.0000
18.0400 28.0000 1.0000
18.0600 40.0000 1.0000
18.0800 26.0000 1.0000
18.1000 40.0000 1.0000
18.1200 28.0000 1.0000
18.1400 26.0000 1.0000
18.1600 33.0000 1.0000
18.1800 36.0000 1.0000
18.2000 35.0000 1.0000
18.2200 36.0000 1.0000
18.2400 23.0000 1.0000
18.2600 24.0000 1.0000
18.2800 27.0000 1.0000
18.3000 30.0000 1.0000
18.3200 37.0000 1.0000
18.3400 25.0000 1.0000
18.3600 28.0000 1.0000
18.3800 28.0000 1.0000
18.4000 32.0000 1.0000
18.4200 26.0000 1.0000
18.4400 30.0000 1.0000
18.4600 27.0000 1.0000
18.4800 22.0000 1.0000
18.5000 27.0000 1.0000
18.5200 26.0000 1.0000
18.5400 26.0000 1.0000
18.5600 32.0000 1.0000
18.5800 31.0000 1.0000
18.6000 32.0000 1.0000
18.6200 34.0000 1.0000
18.6400 32.0000 1.0000
18.6600 36.0000 1.0000
18.6800 27.0000 1.0000
18.7000 32.0000 1.0000
18.7200 34.0000 1.0000
18.7400 33.0000 1.0000
18.7600 32.0000 1.0000
18.7800 35.0000 1.0000
18.8000 37.0000 1.0000
18.8200 34.0000 1.0000
18.8400 31.0000 1.0000
18.8600 29.0000 1.0000
18.8800 23.0000 1.0000
18.9000 21.0000 1.0000
18.9200 29.0000 1.0000
18.9400 29.0000 1.0000
18.9600 36.0000 1.0000
18.9800 34.0000 1.0000
19.0000 41.0000 1.0000
19.0200 39.0000 1.0000
19.0400 27.0000 1.0000
19.0600 28.0000 1.0000
19.0800 43.0000 1.0000
19.1000 31.0000 1.0000
19.1200 26.0000 1.0000
19.1400 31.0000 1.0000
19.1600 44.0000 1.0000
19.1800 33.0000 1.0000
19.2000 30.0000 1.0000
19.2200 31.0000 1.0000
19.2400 33.0000 1.0000
19.2600 26.0000 1.0000
19.2800 28.0000 1.0000
19.3000 29.0000 1.0000
19.3200 33.0000 1.0000
19.3400 29.0000 1.0000
19.3600 34.0000 1.0000
19.3800 23.0000 1.0000
19.4000 27.0000 1.0000
19.4200 34.0000 1.0000
19.4400 36.0000 1.0000
19.4600 45.0000 1.0000
19.4800 35.0000 1.0000
19.5000 23.0000 1.0000
19.5200 25.0000 1.0000
19.5400 32.0000 1.0000
19.5600 35.0000 1.0000
19.5800 37.0000 1.0000
19.6000 35.0000 1.0000
19.6200 33.0000 1.0000
19.6400 32.0000 1.0000
19.6600 25.0000 1.0000
19.6800 26.0000 1.0000
19.7000 28.0000 1.0000
19.7200 28.0000 1.0000
19.7400 31.0000 1.0000
19.7600 30.0000 1.0000
19.7800 33.0000 1.0000
19.8000 38.0000 1.0000
19.8200 41.0000 1.0000
19.8400 41.0000 1.0000
19.8600 34.0000 1.0000
19.8800 29.0000 1.0000
19.9000 27.0000 1.0000
19.9200 34.0000 1.0000
19.9400 41.0000 1.0000
19.9600 46.0000 1.0000
19.9800 41.0000 1.0000
20.0000 38.0000 1.0000
20.0200 33.0000 1.0000
20.0400 32.0000 1.0000
20.0600 38.0000 1.0000
20.0800 39.0000 1.0000
20.1000 37.0000 1.0000
20.1200 35.0000 1.0000
20.1400 27.0000 1.0000
20.1600 28.0000 1.0000
20.1800 26.0000 1.0000
20.2000 31.0000 1.0000
20.2200 34.0000 1.0000
20.2400 33.0000 1.0000
20.2600 41.0000 1.0000
20.2800 39.0000 1.0000
20.3000 37.0000 1.0000
20.3200 28.0000 1.0000
20.3400 28.0000 1.0000
20.3600 32.0000 1.0000
20.3800 29.0000 1.0000
20.4000 27.0000 1.0000
20.4200 32.0000 1.0000
20.4400 31.0000 1.0000
20.4600 22.0000 1.0000
20.4800 24.0000 1.0000
20.5000 36.0000 1.0000
20.5200 38.0000 1.0000
20.5400 40.0000 1.0000
20.5600 32.0000 1.0000
20.5800 31.0000 1.0000
20.6000 26.0000 1.0000
20.6200 37.0000 1.0000
20.6400 37.0000 1.0000
20.6600 31.0000 1.0000
20.6800 27.0000 1.0000
20.7000 28.0000 1.0000
20.7200 27.0000 1.0000
20.7400 32.0000 1.0000
20.7600 34.0000 1.0000
20.7800 33.0000 1.0000
20.8000 32.0000 1.0000
20.8200 27.0000 1.0000
20.8400 29.0000 1.0000
20.8600 33.0000 1.0000
20.8800 29.0000 1.0000
20.9000 34.0000 1.0000
20.9200 30.0000 1.0000
20.9400 33.0000 1.0000
20.9600 34.0000 1.0000
20.9800 30.0000 1.0000
21.0000 35.0000 1.0000
21.0200 37.0000 1.0000
21.0400 31.0000 1.0000
21.0600 34.0000 1.0000
21.0800 33.0000 1.0000
21.1000 31.0000 1.0000
21.1200 36.0000 1.0000
21.1400 30.0000 1.0000
21.1600 25.0000 1.0000
21.1800 28.0000 1.0000
21.2000 33.0000 1.0000
21.2200 31.0000 1.0000
21.2400 28.0000 1.0000
21.2600 26.0000 1.0000
21.2800 36.0000 1.0000
21.3000 40.0000 1.0000
21.3200 38.0000 1.0000
21.3400 31.0000 1.0000
21.3600 31.0000 1.0000
21.3800 27.0000 1.0000
21.4000 26.0000 1.0000
21.4200 22.0000 1.0000
21.4400 27.0000 1.0000
21.4600 31.0000 1.0000
21.4800 29.0000 1.0000
21.5000 27.0000 1.0000
21.5200 30.0000 1.0000
21.5400 31.0000 1.0000
21.5600 37.0000 1.0000
21.5800 27.0000 1.0000
21.6000 25.0000 1.0000
21.6200 31.0000 1.0000
21.6400 29.0000 1.0000
21.6600 38.0000 1.0000
21.6800 39.0000 1.0000
21.7000 34.0000 1.0000
21.7200 34.0000 1.0000
21.7400 31.0000 1.0000
21.7600 29.0000 1.0000
21.7800 25.0000 1.0000
21.8000 24.0000 1.0000
21.8200 31.0000 1.0000
21.8400 30.0000 1.0000
21.8600 31.0000 1.0000
21.8800 33.0000 1.0000
21.9000 43.0000 1.0000
21.9200 39.0000 1.0000
21.9400 32.0000 1.0000
21.9600 38.0000 1.0000
21.9800 41.0000 1.0000
22.0000 35.0000 1.0000
22.0200 33.0000 1.0000
22.0400 32.0000 1.0000
22.0600 29.0000 1.0000
22.0800 37.0000 1.0000
22.1000 39.0000 1.0000
22.1200 37.0000 1.0000
22.1400 27.0000 1.0000
22.1600 30.0000 1.0000
22.1800 38.0000 1.0000
22.2000 33.0000 1.0000
22.2200 29.0000 1.0000
22.2400 27.0000 1.0000
22.2600 27.0000 1.0000
22.2800 27.0000 1.0000
22.3000 26.0000 1.0000
22.3200 27.0000 1.0000
22.3400 30.0000 1.0000
22.3600 28.0000 1.0000
22.3800 35.0000 1.0000
22.4000 34.0000 1.0000
22.4200 31.0000 1.0000
22.4400 31.0000 1.0000
22.4600 34.0000 1.0000
22.4800 35.0000 1.0000
22.5000 31.0000 1.0000
22.5200 28.0000 1.0000
22.5400 27.0000 1.0000
22.5600 27.0000 1.0000
22.5800 32.0000 1.0000
22.6000 35.0000 1.0000
22.6200 35.0000 1.0000
22.6400 36.0000 1.0000
22.6600 27.0000 1.0000
22.6800 28.0000 1.0000
22.7000 31.0000 1.0000
22.7200 27.0000 1.0000
22.7400 22.0000 1.0000
22.7600 24.0000 1.0000
22.7800 25.0000 1.0000
22.8000 31.0000 1.0000
22.8200 31.0000 1.0000
22.8400 32.0000 1.0000
22.8600 36.0000 1.0000
22.8800 36.0000 1.0000
22.9000 33.0000 1.0000
22.9200 31.0000 1.0000
22.9400 32.0000 1.0000
22.9600 34.0000 1.0000
22.9800 31.0000 1.0000
23.0000 36.0000 1.0000
23.0200 33.0000 1.0000
23.0400 29.0000 1.0000
23.0600 25.0000 1.0000
23.0800 33.0000 1.0000
23.1000 34.0000 1.0000
23.1200 28.0000 1.0000
23.1400 27.0000 1.0000
23.1600 27.0000 1.0000
23.1800 34.0000 1.0000
23.2000 36.0000 1.0000
23.2200 34.0000 1.0000
23.2400 36.0000 1.0000
23.2600 31.0000 1.0000
23.2800 29.0000 1.0000
23.3000 32.0000 1.0000
23.3200 30.0000 1.0000
23.3400 31.0000 1.0000
23.3600 31.0000 1.0000
23.3800 25.0000 1.0000
23.4000 24.0000 1.0000
23.4200 30.0000 1.0000
23.4400 32.0000 1.0000
23.4600 28.0000 1.0000
23.4800 35.0000 1.0000
23.5000 38.0000 1.0000
23.5200 34.0000 1.0000
23.5400 36.0000 1.0000
23.5600 35.0000 1.0000
23.5800 30.0000 1.0000
23.6000 30.0000 1.0000
23.6200 37.0000 1.0000
23.6400 30.0000 1.0000
23.6600 22.0000 1.0000
23.6800 27.0000 1.0000
23.7000 31.0000 1.0000
23.7200 29.0000 1.0000
23.7400 33.0000 1.0000
23.7600 34.0000 1.0000
23.7800 27.0000 1.0000
23.8000 31.0000 1.0000
23.8200 29.0000 1.0000
23.8400 23.0000 1.0000
23.8600 29.0000 1.0000
23.8800 30.0000 1.0000
23.9000 30.0000 1.0000
23.9200 29.0000 1.0000
23.9400 23.0000 1.0000
23.9600 28.0000 1.0000
23.9800 37.0000 1.0000
24.0000 36.0000 1.0000
24.0200 30.0000 1.0000
24.0400 33.0000 1.0000
24.0600 32.0000 1.0000
24.0800 29.0000 1.0000
24.1000 28.0000 1.0000
24.1200 28.0000 1.0000
24.1400 31.0000 1.0000
24.1600 28.0000 1.0000
24.1800 24.0000 1.0000
24.2000 31.0000 1.0000
24.2200 39.0000 1.0000
24.2400 40.0000 1.0000
24.2600 35.0000 1.0000
24.2800 34.0000 1.0000
24.3000 39.0000 1.0000
24.3200 36.0000 1.0000
24.3400 38.0000 1.0000
24.3600 38.0000 1.0000
24.3800 29.0000 1.0000
24.4000 30.0000 1.0000
24.4200 35.0000 1.0000
24.4400 37.0000 1.0000
24.4600 38.0000 1.0000
24.4800 41.0000 1.0000
24.5000 42.0000 1.0000
24.5200 40.0000 1.0000
24.5400 32.0000 1.0000
24.5600 27.0000 1.0000
24.5800 27.0000 1.0000
24.6000 35.0000 1.0000
24.6200 39.0000 1.0000
24.6400 33.0000 1.0000
24.6600 35.0000 1.0000
24.6800 37.0000 1.0000
24.7000 35.0000 1.0000
24.7200 29.0000 1.0000
24.7400 32.0000 1.0000
24.7600 34.0000 1.0000
24.7800 37.0000 1.0000
24.8000 47.0000 1.0000
24.8200 46.0000 1.0000
24.8400 41.0000 1.0000
24.8600 33.0000 1.0000
24.8800 33.0000 1.0000
24.9000 40.0000 1.0000
24.9200 36.0000 1.0000
24.9400 39.0000 1.0000
24.9600 47.0000 1.0000
24.9800 47.0000 1.0000
25.0000 45.0000 1.0000
25.0200 45.0000 1.0000
25.0400 48.0000 1.0000
25.0600 51.0000 1.0000
25.0800 49.0000 1.0000
25.1000 50.0000 1.0000
25.1200 66.0000 1.0000
25.1400 77.0000 1.0000
25.1600 73.0000 1.0000
25.1800 74.0000 1.0000
25.2000 81.0000 1.0000
25.2200 95.0000 1.0000
25.2400 106.0000 1.0000
25.2600 117.0000 1.0000
25.2800 129.0000 1.0000
25.3000 125.0000 1.0000
25.3200 139.0000 1.0000
25.3400 172.0000 1.0000
25.3600 216.0000 1.0000
25.3800 277.0000 1.0000
25.4000 318.0000 1.0000
25.4200 380.0000 1.0000
25.4400 481.0000 1.0000
25.4600 582.0000 1.0000
25.4800 721.0000 1.0000
25.5000 899.0000 1.0000
25.5200 1115.0000 1.0000
25.5400 1362.0000 1.0000
25.5600 1612.0000 1.0000
25.5800 1856.0000 1.0000
25.6000 2054.0000 1.0000
25.6200 2162.0000 1.0000
25.6400 2256.0000 1.0000
25.6600 2265.0000 1.0000
25.6800 2170.0000 1.0000
25.7000 1952.0000 1.0000
25.7200 1666.0000 1.0000
25.7400 1405.0000 1.0000
25.7600 1055.0000 1.0000
25.7800 760.0000 1.0000
25.8000 557.0000 1.0000
25.8200 388.0000 1.0000
25.8400 241.0000 1.0000
25.8600 163.0000 1.0000
25.8800 125.0000 1.0000
25.9000 111.0000 1.0000
25.9200 109.0000 1.0000
25.9400 108.0000 1.0000
25.9600 105.0000 1.0000
25.9800 90.0000 1.0000
26.0000 74.0000 1.0000
26.0200 77.0000 1.0000
26.0400 81.0000 1.0000
26.0600 71.0000 1.0000
26.0800 65.0000 1.0000
26.1000 61.0000 1.0000
26.1200 56.0000 1.0000
26.1400 55.0000 1.0000
26.1600 52.0000 1.0000
26.1800 47.0000 1.0000
26.2000 43.0000 1.0000
26.2200 45.0000 1.0000
26.2400 48.0000 1.0000
26.2600 44.0000 1.0000
26.2800 38.0000 1.0000
26.3000 41.0000 1.0000
26.3200 40.0000 1.0000
26.3400 40.0000 1.0000
26.3600 42.0000 1.0000
26.3800 47.0000 1.0000
26.4000 45.0000 1.0000
26.4200 39.0000 1.0000
26.4400 43.0000 1.0000
26.4600 40.0000 1.0000
26.4800 41.0000 1.0000
26.5000 42.0000 1.0000
26.5200 43.0000 1.0000
26.5400 41.0000 1.0000
26.5600 36.0000 1.0000
26.5800 36.0000 1.0000
26.6000 41.0000 1.0000
26.6200 33.0000 1.0000
26.6400 33.0000 1.0000
26.6600 37.0000 1.0000
26.6800 37.0000 1.0000
26.7000 40.0000 1.0000
26.7200 43.0000 1.0000
26.7400 38.0000 1.0000
26.7600 27.0000 1.0000
26.7800 24.0000 1.0000
26.8000 29.0000 1.0000
26.8200 29.0000 1.0000
26.8400 28.0000 1.0000
26.8600 39.0000 1.0000
26.8800 37.0000 1.0000
26.9000 41.0000 1.0000
26.9200 39.0000 1.0000
26.9400 25.0000 1.0000
26.9600 31.0000 1.0000
26.9800 37.0000 1.0000
27.0000 41.0000 1.0000
27.0200 41.0000 1.0000
27.0400 42.0000 1.0000
27.0600 37.0000 1.0000
27.0800 28.0000 1.0000
27.1000 37.0000 1.0000
27.1200 35.0000 1.0000
27.1400 30.0000 1.0000
27.1600 30.0000 1.0000
27.1800 36.0000 1.0000
27.2000 42.0000 1.0000
27.2200 35.0000 1.0000
27.2400 27.0000 1.0000
27.2600 32.0000 1.0000
27.2800 37.0000 1.0000
27.3000 43.0000 1.0000
27.3200 35.0000 1.0000
27.3400 29.0000 1.0000
27.3600 32.0000 1.0000
27.3800 32.0000 1.0000
27.4000 30.0000 1.0000
27.4200 26.0000 1.0000
27.4400 26.0000 1.0000
27.4600 34.0000 1.0000
27.4800 31.0000 1.0000
27.5000 36.0000 1.0000
27.5200 43.0000 1.0000
27.5400 38.0000 1.0000
27.5600 39.0000 1.0000
27.5800 37.0000 1.0000
27.6000 30.0000 1.0000
27.6200 36.0000 1.0000
27.6400 41.0000 1.0000
27.6600 43.0000 1.0000
27.6800 40.0000 1.0000
27.7000 33.0000 1.0000
27.7200 34.0000 1.0000
27.7400 41.0000 1.0000
27.7600 38.0000 1.0000
27.7800 41.0000 1.0000
27.8000 42.0000 1.0000
27.8200 40.0000 1.0000
27.8400 43.0000 1.0000
27.8600 37.0000 1.0000
27.8800 27.0000 1.0000
27.9000 33.0000 1.0000
27.9200 42.0000 1.0000
27.9400 40.0000 1.0000
27.9600 37.0000 1.0000
27.9800 36.0000 1.0000
28.0000 29.0000 1.0000
28.0200 32.0000 1.0000
28.0400 38.0000 1.0000
28.0600 44.0000 1.0000
28.0800 43.0000 1.0000
28.1000 41.0000 1.0000
28.1200 38.0000 1.0000
28.1400 36.0000 1.0000
28.1600 36.0000 1.0000
28.1800 44.0000 1.0000
28.2000 35.0000 1.0000
28.2200 37.0000 1.0000
28.2400 38.0000 1.0000
28.2600 34.0000 1.0000
28.2800 34.0000 1.0000
28.3000 32.0000 1.0000
28.3200 34.0000 1.0000
28.3400 35.0000 1.0000
28.3600 40.0000 1.0000
28.3800 41.0000 1.0000
28.4000 46.0000 1.0000
28.4200 47.0000 1.0000
28.4400 35.0000 1.0000
28.4600 35.0000 1.0000
28.4800 43.0000 1.0000
28.5000 35.0000 1.0000
28.5200 35.0000 1.0000
28.5400 42.0000 1.0000
28.5600 36.0000 1.0000
28.5800 35.0000 1.0000
28.6000 45.0000 1.0000
28.6200 49.0000 1.0000
28.6400 38.0000 1.0000
28.6600 37.0000 1.0000
28.6800 40.0000 1.0000
28.7000 43.0000 1.0000
28.7200 42.0000 1.0000
28.7400 33.0000 1.0000
28.7600 36.0000 1.0000
28.7800 37.0000 1.0000
28.8000 32.0000 1.0000
28.8200 37.0000 1.0000
28.8400 41.0000 1.0000
28.8600 36.0000 1.0000
28.8800 36.0000 1.0000
28.9000 30.0000 1.0000
28.9200 36.0000 1.0000
28.9400 38.0000 1.0000
28.9600 41.0000 1.0000
28.9800 42.0000 1.0000
29.0000 49.0000 1.0000
29.0200 52.0000 1.0000
29.0400 38.0000 1.0000
29.0600 43.0000 1.0000
29.0800 43.0000 1.0000
29.1000 47.0000 1.0000
29.1200 49.0000 1.0000
29.1400 49.0000 1.0000
29.1600 51.0000 1.0000
29.1800 54.0000 1.0000
29.2000 50.0000 1.0000
29.2200 40.0000 1.0000
29.2400 48.0000 1.0000
29.2600 49.0000 1.0000
29.2800 47.0000 1.0000
29.3000 46.0000 1.0000
29.3200 43.0000 1.0000
29.3400 41.0000 1.0000
29.3600 39.0000 1.0000
29.3800 49.0000 1.0000
29.4000 47.0000 1.0000
29.4200 43.0000 1.0000
29.4400 48.0000 1.0000
29.4600 38.0000 1.0000
29.4800 40.0000 1.0000
29.5000 42.0000 1.0000
29.5200 48.0000 1.0000
29.5400 46.0000 1.0000
29.5600 44.0000 1.0000
29.5800 48.0000 1.0000
29.6000 45.0000 1.0000
29.6200 40.0000 1.0000
29.6400 37.0000 1.0000
29.6600 45.0000 1.0000
29.6800 45.0000 1.0000
29.7000 50.0000 1.0000
29.7200 46.0000 1.0000
29.7400 36.0000 1.0000
29.7600 36.0000 1.0000
29.7800 37.0000 1.0000
29.8000 39.0000 1.0000
29.8200 36.0000 1.0000
29.8400 41.0000 1.0000
29.8600 46.0000 1.0000
29.8800 43.0000 1.0000
29.9000 44.0000 1.0000
29.9200 44.0000 1.0000
29.9400 43.0000 1.0000
29.9600 39.0000 1.0000
29.9800 47.0000 1.0000
30.0000 46.0000 1.0000
30.0200 47.0000 1.0000
30.0400 46.0000 1.0000
30.0600 43.0000 1.0000
30.0800 44.0000 1.0000
30.1000 43.0000 1.0000
30.1200 45.0000 1.0000
30.1400 38.0000 1.0000
30.1600 35.0000 1.0000
30.1800 37.0000 1.0000
30.2000 39.0000 1.0000
30.2200 30.0000 1.0000
30.2400 33.0000 1.0000
30.2600 38.0000 1.0000
30.2800 45.0000 1.0000
30.3000 36.0000 1.0000
30.3200 32.0000 1.0000
30.3400 42.0000 1.0000
30.3600 45.0000 1.0000
30.3800 37.0000 1.0000
30.4000 35.0000 1.0000
30.4200 46.0000 1.0000
30.4400 45.0000 1.0000
30.4600 33.0000 1.0000
30.4800 30.0000 1.0000
30.5000 37.0000 1.0000
30.5200 40.0000 1.0000
30.5400 43.0000 1.0000
30.5600 40.0000 1.0000
30.5800 38.0000 1.0000
30.6000 38.0000 1.0000
30.6200 38.0000 1.0000
30.6400 38.0000 1.0000
30.6600 32.0000 1.0000
30.6800 32.0000 1.0000
30.7000 41.0000 1.0000
30.7200 39.0000 1.0000
30.7400 42.0000 1.0000
30.7600 50.0000 1.0000
30.7800 43.0000 1.0000
30.8000 43.0000 1.0000
30.8200 37.0000 1.0000
30.8400 42.0000 1.0000
30.8600 38.0000 1.0000
30.8800 32.0000 1.0000
30.9000 35.0000 1.0000
30.9200 39.0000 1.0000
30.9400 42.0000 1.0000
30.9600 43.0000 1.0000
30.9800 50.0000 1.0000
31.0000 37.0000 1.0000
31.0200 41.0000 1.0000
31.0400 44.0000 1.0000
31.0600 44.0000 1.0000
31.0800 39.0000 1.0000
31.1000 37.0000 1.0000
31.1200 45.0000 1.0000
31.1400 43.0000 1.0000
31.1600 41.0000 1.0000
31.1800 44.0000 1.0000
31.2000 48.0000 1.0000
31.2200 42.0000 1.0000
31.2400 54.0000 1.0000
31.2600 44.0000 1.0000
31.2800 46.0000 1.0000
31.3000 40.0000 1.0000
31.3200 44.0000 1.0000
31.3400 44.0000 1.0000
31.3600 44.0000 1.0000
31.3800 44.0000 1.0000
31.4000 45.0000 1.0000
31.4200 49.0000 1.0000
31.4400 47.0000 1.0000
31.4600 46.0000 1.0000
31.4800 42.0000 1.0000
31.5000 43.0000 1.0000
31.5200 39.0000 1.0000
31.5400 38.0000 1.0000
31.5600 54.0000 1.0000
31.5800 54.0000 1.0000
31.6000 50.0000 1.0000
31.6200 50.0000 1.0000
31.6400 52.0000 1.0000
31.6600 46.0000 1.0000
31.6800 50.0000 1.0000
31.7000 56.0000 1.0000
31.7200 55.0000 1.0000
31.7400 50.0000 1.0000
31.7600 49.0000 1.0000
31.7800 45.0000 1.0000
31.8000 43.0000 1.0000
31.8200 45.0000 1.0000
31.8400 45.0000 1.0000
31.8600 49.0000 1.0000
31.8800 45.0000 1.0000
31.9000 57.0000 1.0000
31.9200 55.0000 1.0000
31.9400 61.0000 1.0000
31.9600 50.0000 1.0000
31.9800 56.0000 1.0000
32.0000 54.0000 1.0000
32.0200 58.0000 1.0000
32.0400 55.0000 1.0000
32.0600 59.0000 1.0000
32.0800 53.0000 1.0000
32.1000 49.0000 1.0000
32.1200 61.0000 1.0000
32.1400 53.0000 1.0000
32.1600 54.0000 1.0000
32.1800 38.0000 1.0000
32.2000 36.0000 1.0000
32.2200 39.0000 1.0000
32.2400 44.0000 1.0000
32.2600 46.0000 1.0000
32.2800 43.0000 1.0000
32.3000 48.0000 1.0000
32.3200 45.0000 1.0000
32.3400 47.0000 1.0000
32.3600 48.0000 1.0000
32.3800 52.0000 1.0000
32.4000 49.0000 1.0000
32.4200 55.0000 1.0000
32.4400 45.0000 1.0000
32.4600 50.0000 1.0000
32.4800 52.0000 1.0000
32.5000 59.0000 1.0000
32.5200 46.0000 1.0000
32.5400 58.0000 1.0000
32.5600 43.0000 1.0000
32.5800 44.0000 1.0000
32.6000 41.0000 1.0000
32.6200 48.0000 1.0000
32.6400 54.0000 1.0000
32.6600 54.0000 1.0000
32.6800 50.0000 1.0000
32.7000 55.0000 1.0000
32.7200 54.0000 1.0000
32.7400 50.0000 1.0000
32.7600 61.0000 1.0000
32.7800 54.0000 1.0000
32.8000 53.0000 1.0000
32.8200 45.0000 1.0000
32.8400 53.0000 1.0000
32.8600 49.0000 1.0000
32.8800 43.0000 1.0000
32.9000 54.0000 1.0000
32.9200 57.0000 1.0000
32.9400 57.0000 1.0000
32.9600 51.0000 1.0000
32.9800 48.0000 1.0000
33.0000 41.0000 1.0000
33.0200 43.0000 1.0000
33.0400 56.0000 1.0000
33.0600 49.0000 1.0000
33.0800 47.0000 1.0000
33.1000 61.0000 1.0000
33.1200 57.0000 1.0000
33.1400 55.0000 1.0000
33.1600 53.0000 1.0000
33.1800 42.0000 1.0000
33.2000 49.0000 1.0000
33.2200 56.0000 1.0000
33.2400 61.0000 1.0000
33.2600 73.0000 1.0000
33.2800 66.0000 1.0000
33.3000 59.0000 1.0000
33.3200 68.0000 1.0000
33.3400 62.0000 1.0000
33.3600 74.0000 1.0000
33.3800 73.0000 1.0000
33.4000 66.0000 1.0000
33.4200 71.0000 1.0000
33.4400 60.0000 1.0000
33.4600 68.0000 1.0000
33.4800 73.0000 1.0000
33.5000 69.0000 1.0000
33.5200 60.0000 1.0000
33.5400 63.0000 1.0000
33.5600 61.0000 1.0000
33.5800 55.0000 1.0000
33.6000 59.0000 1.0000
33.6200 58.0000 1.0000
33.6400 47.0000 1.0000
33.6600 53.0000 1.0000
33.6800 61.0000 1.0000
33.7000 50.0000 1.0000
33.7200 49.0000 1.0000
33.7400 55.0000 1.0000
33.7600 54.0000 1.0000
33.7800 57.0000 1.0000
33.8000 54.0000 1.0000
33.8200 52.0000 1.0000
33.8400 56.0000 1.0000
33.8600 46.0000 1.0000
33.8800 55.0000 1.0000
33.9000 49.0000 1.0000
33.9200 52.0000 1.0000
33.9400 54.0000 1.0000
33.9600 60.0000 1.0000
33.9800 46.0000 1.0000
34.0000 59.0000 1.0000
34.0200 63.0000 1.0000
34.0400 51.0000 1.0000
34.0600 54.0000 1.0000
34.0800 66.0000 1.0000
34.1000 58.0000 1.0000
34.1200 53.0000 1.0000
34.1400 47.0000 1.0000
34.1600 54.0000 1.0000
34.1800 46.0000 1.0000
34.2000 59.0000 1.0000
34.2200 56.0000 1.0000
34.2400 55.0000 1.0000
34.2600 70.0000 1.0000
34.2800 64.0000 1.0000
34.3000 61.0000 1.0000
34.3200 58.0000 1.0000
34.3400 60.0000 1.0000
34.3600 51.0000 1.0000
34.3800 50.0000 1.0000
34.4000 46.0000 1.0000
34.4200 56.0000 1.0000
34.4400 64.0000 1.0000
34.4600 70.0000 1.0000
34.4800 73.0000 1.0000
34.5000 74.0000 1.0000
34.5200 62.0000 1.0000
34.5400 67.0000 1.0000
34.5600 82.0000 1.0000
34.5800 71.0000 1.0000
34.6000 76.0000 1.0000
34.6200 72.0000 1.0000
34.6400 78.0000 1.0000
34.6600 95.0000 1.0000
34.6800 86.0000 1.0000
34.7000 95.0000 1.0000
34.7200 97.0000 1.0000
34.7400 113.0000 1.0000
34.7600 119.0000 1.0000
34.7800 135.0000 1.0000
34.8000 135.0000 1.0000
34.8200 139.0000 1.0000
34.8400 167.0000 1.0000
34.8600 191.0000 1.0000
34.8800 187.0000 1.0000
34.9000 238.0000 1.0000
34.9200 232.0000 1.0000
34.9400 282.0000 1.0000
34.9600 351.0000 1.0000
34.9800 470.0000 1.0000
35.0000 538.0000 1.0000
35.0200 677.0000 1.0000
35.0400 888.0000 1.0000
35.0600 1119.0000 1.0000
35.0800 1342.0000 1.0000
35.1000 1757.0000 1.0000
35.1200 2070.0000 1.0000
35.1400 2556.0000 1.0000
35.1600 2956.0000 1.0000
35.1800 3248.0000 1.0000
35.2000 3677.0000 1.0000
35.2200 3625.0000 1.0000
35.2400 3424.0000 1.0000
35.2600 3259.0000 1.0000
35.2800 2943.0000 1.0000
35.3000 2569.0000 1.0000
35.3200 2093.0000 1.0000
35.3400 1621.0000 1.0000
35.3600 1248.0000 1.0000
35.3800 943.0000 1.0000
35.4000 587.0000 1.0000
35.4200 434.0000 1.0000
35.4400 321.0000 1.0000
35.4600 236.0000 1.0000
35.4800 188.0000 1.0000
35.5000 177.0000 1.0000
35.5200 167.0000 1.0000
35.5400 140.0000 1.0000
35.5600 133.0000 1.0000
35.5800 137.0000 1.0000
35.6000 124.0000 1.0000
35.6200 101.0000 1.0000
35.6400 114.0000 1.0000
35.6600 100.0000 1.0000
35.6800 107.0000 1.0000
35.7000 89.0000 1.0000
35.7200 77.0000 1.0000
35.7400 108.0000 1.0000
35.7600 83.0000 1.0000
35.7800 79.0000 1.0000
35.8000 94.0000 1.0000
35.8200 93.0000 1.0000
35.8400 88.0000 1.0000
35.8600 91.0000 1.0000
35.8800 96.0000 1.0000
35.9000 91.0000 1.0000
35.9200 91.0000 1.0000
35.9400 82.0000 1.0000
35.9600 83.0000 1.0000
35.9800 66.0000 1.0000
36.0000 79.0000 1.0000
36.0200 71.0000 1.0000
36.0400 80.0000 1.0000
36.0600 60.0000 1.0000
36.0800 78.0000 1.0000
36.1000 61.0000 1.0000
36.1200 75.0000 1.0000
36.1400 68.0000 1.0000
36.1600 74.0000 1.0000
36.1800 68.0000 1.0000
36.2000 75.0000 1.0000
36.2200 76.0000 1.0000
36.2400 55.0000 1.0000
36.2600 73.0000 1.0000
36.2800 69.0000 1.0000
36.3000 72.0000 1.0000
36.3200 72.0000 1.0000
36.3400 74.0000 1.0000
36.3600 67.0000 1.0000
36.3800 59.0000 1.0000
36.4000 63.0000 1.0000
36.4200 85.0000 1.0000
36.4400 61.0000 1.0000
36.4600 71.0000 1.0000
36.4800 64.0000 1.0000
36.5000 61.0000 1.0000
36.5200 57.0000 1.0000
36.5400 76.0000 1.0000
36.5600 51.0000 1.0000
36.5800 62.0000 1.0000
36.6000 60.0000 1.0000
36.6200 57.0000 1.0000
36.6400 67.0000 1.0000
36.6600 77.0000 1.0000
36.6800 55.0000 1.0000
36.7000 62.0000 1.0000
36.7200 69.0000 1.0000
36.7400 70.0000 1.0000
36.7600 70.0000 1.0000
36.7800 57.0000 1.0000
36.8000 72.0000 1.0000
36.8200 73.0000 1.0000
36.8400 62.0000 1.0000
36.8600 67.0000 1.0000
36.8800 79.0000 1.0000
36.9000 74.0000 1.0000
36.9200 67.0000 1.0000
36.9400 75.0000 1.0000
36.9600 69.0000 1.0000
36.9800 93.0000 1.0000
37.0000 57.0000 1.0000
37.0200 72.0000 1.0000
37.0400 63.0000 1.0000
37.0600 70.0000 1.0000
37.0800 75.0000 1.0000
37.1000 84.0000 1.0000
37.1200 70.0000 1.0000
37.1400 70.0000 1.0000
37.1600 76.0000 1.0000
37.1800 78.0000 1.0000
37.2000 80.0000 1.0000
37.2200 67.0000 1.0000
37.2400 67.0000 1.0000
37.2600 79.0000 1.0000
37.2800 101.0000 1.0000
37.3000 75.0000 1.0000
37.3200 96.0000 1.0000
37.3400 94.0000 1.0000
37.3600 101.0000 1.0000
37.3800 111.0000 1.0000
37.4000 102.0000 1.0000
37.4200 98.0000 1.0000
37.4400 111.0000 1.0000
37.4600 96.0000 1.0000
37.4800 111.0000 1.0000
37.5000 117.0000 1.0000
37.5200 112.0000 1.0000
37.5400 118.0000 1.0000
37.5600 144.0000 1.0000
37.5800 178.0000 1.0000
37.6000 194.0000 1.0000
37.6200 262.0000 1.0000
37.6400 291.0000 1.0000
37.6600 366.0000 1.0000
37.6800 425.0000 1.0000
37.7000 531.0000 1.0000
37.7200 607.0000 1.0000
37.7400 805.0000 1.0000
37.7600 1014.0000 1.0000
37.7800 1142.0000 1.0000
37.8000 1327.0000 1.0000
37.8200 1561.0000 1.0000
37.8400 1565.0000 1.0000
37.8600 1603.0000 1.0000
37.8800 1598.0000 1.0000
37.9000 1505.0000 1.0000
37.9200 1357.0000 1.0000
37.9400 1134.0000 1.0000
37.9600 960.0000 1.0000
37.9800 817.0000 1.0000
38.0000 625.0000 1.0000
38.0200 498.0000 1.0000
38.0400 362.0000 1.0000
38.0600 270.0000 1.0000
38.0800 207.0000 1.0000
38.1000 170.0000 1.0000
38.1200 148.0000 1.0000
38.1400 116.0000 1.0000
38.1600 112.0000 1.0000
38.1800 104.0000 1.0000
38.2000 98.0000 1.0000
38.2200 105.0000 1.0000
38.2400 96.0000 1.0000
38.2600 87.0000 1.0000
38.2800 90.0000 1.0000
38.3000 70.0000 1.0000
38.3200 71.0000 1.0000
38.3400 67.0000 1.0000
38.3600 65.0000 1.0000
38.3800 58.0000 1.0000
38.4000 67.0000 1.0000
38.4200 71.0000 1.0000
38.4400 76.0000 1.0000
38.4600 63.0000 1.0000
38.4800 59.0000 1.0000
38.5000 63.0000 1.0000
38.5200 62.0000 1.0000
38.5400 84.0000 1.0000
38.5600 61.0000 1.0000
38.5800 66.0000 1.0000
38.6000 61.0000 1.0000
38.6200 62.0000 1.0000
38.6400 61.0000 1.0000
38.6600 67.0000 1.0000
38.6800 57.0000 1.0000
38.7000 46.0000 1.0000
38.7200 49.0000 1.0000
38.7400 64.0000 1.0000
38.7600 58.0000 1.0000
38.7800 53.0000 1.0000
38.8000 60.0000 1.0000
38.8200 57.0000 1.0000
38.8400 50.0000 1.0000
38.8600 57.0000 1.0000
38.8800 60.0000 1.0000
38.9000 44.0000 1.0000
38.9200 62.0000 1.0000
38.9400 58.0000 1.0000
38.9600 47.0000 1.0000
38.9800 62.0000 1.0000
39.0000 48.0000 1.0000
39.0200 50.0000 1.0000
39.0400 58.0000 1.0000
39.0600 53.0000 1.0000
39.0800 53.0000 1.0000
39.1000 46.0000 1.0000
39.1200 57.0000 1.0000
39.1400 57.0000 1.0000
39.1600 62.0000 1.0000
39.1800 48.0000 1.0000
39.2000 60.0000 1.0000
39.2200 44.0000 1.0000
39.2400 54.0000 1.0000
39.2600 57.0000 1.0000
39.2800 55.0000 1.0000
39.3000 61.0000 1.0000
39.3200 57.0000 1.0000
39.3400 53.0000 1.0000
39.3600 68.0000 1.0000
39.3800 51.0000 1.0000
39.4000 47.0000 1.0000
39.4200 50.0000 1.0000
39.4400 63.0000 1.0000
39.4600 52.0000 1.0000
39.4800 47.0000 1.0000
39.5000 34.0000 1.0000
39.5200 48.0000 1.0000
39.5400 50.0000 1.0000
39.5600 54.0000 1.0000
39.5800 54.0000 1.0000
39.6000 46.0000 1.0000
39.6200 62.0000 1.0000
39.6400 48.0000 1.0000
39.6600 50.0000 1.0000
39.6800 54.0000 1.0000
39.7000 46.0000 1.0000
39.7200 64.0000 1.0000
39.7400 56.0000 1.0000
39.7600 44.0000 1.0000
39.7800 55.0000 1.0000
39.8000 49.0000 1.0000
39.8200 48.0000 1.0000
39.8400 61.0000 1.0000
39.8600 43.0000 1.0000
39.8800 47.0000 1.0000
39.9000 51.0000 1.0000
39.9200 38.0000 1.0000
39.9400 52.0000 1.0000
39.9600 51.0000 1.0000
39.9800 62.0000 1.0000
40.0000 53.0000 1.0000
40.0200 68.0000 1.0000
40.0400 66.0000 1.0000
40.0600 50.0000 1.0000
40.0800 45.0000 1.0000
40.1000 49.0000 1.0000
40.1200 53.0000 1.0000
40.1400 47.0000 1.0000
40.1600 55.0000 1.0000
40.1800 47.0000 1.0000
40.2000 61.0000 1.0000
40.2200 49.0000 1.0000
40.2400 53.0000 1.0000
40.2600 58.0000 1.0000
40.2800 62.0000 1.0000
40.3000 50.0000 1.0000
40.3200 51.0000 1.0000
40.3400 49.0000 1.0000
40.3600 52.0000 1.0000
40.3800 41.0000 1.0000
40.4000 46.0000 1.0000
40.4200 48.0000 1.0000
40.4400 48.0000 1.0000
40.4600 40.0000 1.0000
40.4800 52.0000 1.0000
40.5000 51.0000 1.0000
40.5200 47.0000 1.0000
40.5400 41.0000 1.0000
40.5600 43.0000 1.0000
40.5800 46.0000 1.0000
40.6000 48.0000 1.0000
40.6200 45.0000 1.0000
40.6400 50.0000 1.0000
40.6600 35.0000 1.0000
40.6800 42.0000 1.0000
40.7000 51.0000 1.0000
40.7200 43.0000 1.0000
40.7400 42.0000 1.0000
40.7600 46.0000 1.0000
40.7800 43.0000 1.0000
40.8000 48.0000 1.0000
40.8200 46.0000 1.0000
40.8400 39.0000 1.0000
40.8600 43.0000 1.0000
40.8800 35.0000 1.0000
40.9000 39.0000 1.0000
40.9200 43.0000 1.0000
40.9400 42.0000 1.0000
40.9600 40.0000 1.0000
40.9800 38.0000 1.0000
41.0000 47.0000 1.0000
41.0200 49.0000 1.0000
41.0400 48.0000 1.0000
41.0600 44.0000 1.0000
41.0800 41.0000 1.0000
41.1000 41.0000 1.0000
41.1200 36.0000 1.0000
41.1400 43.0000 1.0000
41.1600 29.0000 1.0000
41.1800 48.0000 1.0000
41.2000 41.0000 1.0000
41.2200 50.0000 1.0000
41.2400 44.0000 1.0000
41.2600 40.0000 1.0000
41.2800 43.0000 1.0000
41.3000 42.0000 1.0000
41.3200 42.0000 1.0000
41.3400 44.0000 1.0000
41.3600 45.0000 1.0000
41.3800 45.0000 1.0000
41.4000 46.0000 1.0000
41.4200 45.0000 1.0000
41.4400 57.0000 1.0000
41.4600 48.0000 1.0000
41.4800 50.0000 1.0000
41.5000 42.0000 1.0000
41.5200 53.0000 1.0000
41.5400 52.0000 1.0000
41.5600 54.0000 1.0000
41.5800 57.0000 1.0000
41.6000 53.0000 1.0000
41.6200 62.0000 1.0000
41.6400 68.0000 1.0000
41.6600 76.0000 1.0000
41.6800 76.0000 1.0000
41.7000 91.0000 1.0000
41.7200 91.0000 1.0000
41.7400 82.0000 1.0000
41.7600 95.0000 1.0000
41.7800 92.0000 1.0000
41.8000 81.0000 1.0000
41.8200 80.0000 1.0000
41.8400 77.0000 1.0000
41.8600 74.0000 1.0000
41.8800 61.0000 1.0000
41.9000 70.0000 1.0000
41.9200 69.0000 1.0000
41.9400 65.0000 1.0000
41.9600 63.0000 1.0000
41.9800 58.0000 1.0000
42.0000 55.0000 1.0000
42.0200 56.0000 1.0000
42.0400 55.0000 1.0000
42.0600 55.0000 1.0000
42.0800 53.0000 1.0000
42.1000 56.0000 1.0000
42.1200 58.0000 1.0000
42.1400 63.0000 1.0000
42.1600 69.0000 1.0000
42.1800 71.0000 1.0000
42.2000 63.0000 1.0000
42.2200 64.0000 1.0000
42.2400 67.0000 1.0000
42.2600 77.0000 1.0000
42.2800 74.0000 1.0000
42.3000 59.0000 1.0000
42.3200 71.0000 1.0000
42.3400 76.0000 1.0000
42.3600 76.0000 1.0000
42.3800 80.0000 1.0000
42.4000 83.0000 1.0000
42.4200 65.0000 1.0000
42.4400 81.0000 1.0000
42.4600 72.0000 1.0000
42.4800 73.0000 1.0000
42.5000 77.0000 1.0000
42.5200 82.0000 1.0000
42.5400 74.0000 1.0000
42.5600 64.0000 1.0000
42.5800 67.0000 1.0000
42.6000 67.0000 1.0000
42.6200 69.0000 1.0000
42.6400 75.0000 1.0000
42.6600 66.0000 1.0000
42.6800 85.0000 1.0000
42.7000 88.0000 1.0000
42.7200 85.0000 1.0000
42.7400 75.0000 1.0000
42.7600 74.0000 1.0000
42.7800 88.0000 1.0000
42.8000 93.0000 1.0000
42.8200 90.0000 1.0000
42.8400 96.0000 1.0000
42.8600 96.0000 1.0000
42.8800 97.0000 1.0000
42.9000 100.0000 1.0000
42.9200 104.0000 1.0000
42.9400 103.0000 1.0000
42.9600 113.0000 1.0000
42.9800 155.0000 1.0000
43.0000 168.0000 1.0000
43.0200 174.0000 1.0000
43.0400 170.0000 1.0000
43.0600 195.0000 1.0000
43.0800 212.0000 1.0000
43.1000 217.0000 1.0000
43.1200 240.0000 1.0000
43.1400 282.0000 1.0000
43.1600 372.0000 1.0000
43.1800 430.0000 1.0000
43.2000 535.0000 1.0000
43.2200 708.0000 1.0000
43.2400 890.0000 1.0000
43.2600 1118.0000 1.0000
43.2800 1414.0000 1.0000
43.3000 1851.0000 1.0000
43.3200 2276.0000 1.0000
43.3400 2728.0000 1.0000
43.3600 3107.0000 1.0000
43.3800 3375.0000 1.0000
43.4000 3653.0000 1.0000
43.4200 3820.0000 1.0000
43.4400 3751.0000 1.0000
43.4600 3619.0000 1.0000
43.4800 3279.0000 1.0000
43.5000 2794.0000 1.0000
43.5200 2396.0000 1.0000
43.5400 2029.0000 1.0000
43.5600 1712.0000 1.0000
43.5800 1392.0000 1.0000
43.6000 1035.0000 1.0000
43.6200 785.0000 1.0000
43.6400 541.0000 1.0000
43.6600 371.0000 1.0000
43.6800 299.0000 1.0000
43.7000 230.0000 1.0000
43.7200 201.0000 1.0000
43.7400 179.0000 1.0000
43.7600 158.0000 1.0000
43.7800 139.0000 1.0000
43.8000 127.0000 1.0000
43.8200 113.0000 1.0000
43.8400 109.0000 1.0000
43.8600 105.0000 1.0000
43.8800 99.0000 1.0000
43.9000 84.0000 1.0000
43.9200 82.0000 1.0000
43.9400 74.0000 1.0000
43.9600 73.0000 1.0000
43.9800 72.0000 1.0000
44.0000 71.0000 1.0000
44.0200 67.0000 1.0000
44.0400 62.0000 1.0000
44.0600 65.0000 1.0000
44.0800 66.0000 1.0000
44.1000 66.0000 1.0000
44.1200 62.0000 1.0000
44.1400 53.0000 1.0000
44.1600 58.0000 1.0000
44.1800 60.0000 1.0000
44.2000 55.0000 1.0000
44.2200 51.0000 1.0000
44.2400 61.0000 1.0000
44.2600 61.0000 1.0000
44.2800 57.0000 1.0000
44.3000 67.0000 1.0000
44.3200 71.0000 1.0000
44.3400 63.0000 1.0000
44.3600 59.0000 1.0000
44.3800 57.0000 1.0000
44.4000 73.0000 1.0000
44.4200 75.0000 1.0000
44.4400 69.0000 1.0000
44.4600 65.0000 1.0000
44.4800 62.0000 1.0000
44.5000 75.0000 1.0000
44.5200 82.0000 1.0000
44.5400 73.0000 1.0000
44.5600 63.0000 1.0000
44.5800 60.0000 1.0000
44.6000 65.0000 1.0000
44.6200 63.0000 1.0000
44.6400 60.0000 1.0000
44.6600 67.0000 1.0000
44.6800 69.0000 1.0000
44.7000 58.0000 1.0000
44.7200 52.0000 1.0000
44.7400 54.0000 1.0000
44.7600 51.0000 1.0000
44.7800 52.0000 1.0000
44.8000 54.0000 1.0000
44.8200 50.0000 1.0000
44.8400 55.0000 1.0000
44.8600 59.0000 1.0000
44.8800 53.0000 1.0000
44.9000 51.0000 1.0000
44.9200 51.0000 1.0000
44.9400 52.0000 1.0000
44.9600 51.0000 1.0000
44.9800 46.0000 1.0000
45.0000 45.0000 1.0000
45.0200 56.0000 1.0000
45.0400 58.0000 1.0000
45.0600 56.0000 1.0000
45.0800 52.0000 1.0000
45.1000 52.0000 1.0000
45.1200 55.0000 1.0000
45.1400 54.0000 1.0000
45.1600 58.0000 1.0000
45.1800 55.0000 1.0000
45.2000 57.0000 1.0000
45.2200 62.0000 1.0000
45.2400 64.0000 1.0000
45.2600 65.0000 1.0000
45.2800 60.0000 1.0000
45.3000 60.0000 1.0000
45.3200 62.0000 1.0000
45.3400 63.0000 1.0000
45.3600 65.0000 1.0000
45.3800 59.0000 1.0000
45.4000 57.0000 1.0000
45.4200 63.0000 1.0000
45.4400 66.0000 1.0000
45.4600 71.0000 1.0000
45.4800 68.0000 1.0000
45.5000 58.0000 1.0000
45.5200 65.0000 1.0000
45.5400 66.0000 1.0000
45.5600 63.0000 1.0000
45.5800 69.0000 1.0000
45.6000 66.0000 1.0000
45.6200 72.0000 1.0000
45.6400 71.0000 1.0000
45.6600 60.0000 1.0000
45.6800 62.0000 1.0000
45.7000 63.0000 1.0000
45.7200 64.0000 1.0000
45.7400 61.0000 1.0000
45.7600 64.0000 1.0000
45.7800 67.0000 1.0000
45.8000 63.0000 1.0000
45.8200 62.0000 1.0000
45.8400 61.0000 1.0000
45.8600 58.0000 1.0000
45.8800 63.0000 1.0000
45.9000 65.0000 1.0000
45.9200 62.0000 1.0000
45.9400 60.0000 1.0000
45.9600 66.0000 1.0000
45.9800 61.0000 1.0000
46.0000 58.0000 1.0000
46.0200 57.0000 1.0000
46.0400 56.0000 1.0000
46.0600 69.0000 1.0000
46.0800 77.0000 1.0000
46.1000 74.0000 1.0000
46.1200 80.0000 1.0000
46.1400 81.0000 1.0000
46.1600 76.0000 1.0000
46.1800 91.0000 1.0000
46.2000 94.0000 1.0000
46.2200 97.0000 1.0000
46.2400 103.0000 1.0000
46.2600 106.0000 1.0000
46.2800 105.0000 1.0000
46.3000 101.0000 1.0000
46.3200 94.0000 1.0000
46.3400 96.0000 1.0000
46.3600 77.0000 1.0000
46.3800 72.0000 1.0000
46.4000 76.0000 1.0000
46.4200 67.0000 1.0000
46.4400 61.0000 1.0000
46.4600 65.0000 1.0000
46.4800 69.0000 1.0000
46.5000 60.0000 1.0000
46.5200 60.0000 1.0000
46.5400 61.0000 1.0000
46.5600 54.0000 1.0000
46.5800 53.0000 1.0000
46.6000 54.0000 1.0000
46.6200 54.0000 1.0000
46.6400 52.0000 1.0000
46.6600 56.0000 1.0000
46.6800 60.0000 1.0000
46.7000 56.0000 1.0000
46.7200 53.0000 1.0000
46.7400 49.0000 1.0000
46.7600 51.0000 1.0000
46.7800 58.0000 1.0000
46.8000 56.0000 1.0000
46.8200 62.0000 1.0000
46.8400 59.0000 1.0000
46.8600 50.0000 1.0000
46.8800 47.0000 1.0000
46.9000 59.0000 1.0000
46.9200 52.0000 1.0000
46.9400 50.0000 1.0000
46.9600 48.0000 1.0000
46.9800 49.0000 1.0000
47.0000 50.0000 1.0000
47.0200 52.0000 1.0000
47.0400 53.0000 1.0000
47.0600 49.0000 1.0000
47.0800 44.0000 1.0000
47.1000 47.0000 1.0000
47.1200 46.0000 1.0000
47.1400 41.0000 1.0000
47.1600 48.0000 1.0000
47.1800 52.0000 1.0000
47.2000 52.0000 1.0000
47.2200 53.0000 1.0000
47.2400 46.0000 1.0000
47.2600 40.0000 1.0000
47.2800 44.0000 1.0000
47.3000 41.0000 1.0000
47.3200 45.0000 1.0000
47.3400 41.0000 1.0000
47.3600 49.0000 1.0000
47.3800 49.0000 1.0000
47.4000 42.0000 1.0000
47.4200 40.0000 1.0000
47.4400 37.0000 1.0000
47.4600 33.0000 1.0000
47.4800 37.0000 1.0000
47.5000 42.0000 1.0000
47.5200 41.0000 1.0000
47.5400 43.0000 1.0000
47.5600 49.0000 1.0000
47.5800 43.0000 1.0000
47.6000 36.0000 1.0000
47.6200 48.0000 1.0000
47.6400 43.0000 1.0000
47.6600 43.0000 1.0000
47.6800 39.0000 1.0000
47.7000 40.0000 1.0000
47.7200 39.0000 1.0000
47.7400 38.0000 1.0000
47.7600 39.0000 1.0000
47.7800 42.0000 1.0000
47.8000 43.0000 1.0000
47.8200 48.0000 1.0000
47.8400 42.0000 1.0000
47.8600 42.0000 1.0000
47.8800 51.0000 1.0000
47.9000 43.0000 1.0000
47.9200 34.0000 1.0000
47.9400 42.0000 1.0000
47.9600 50.0000 1.0000
47.9800 33.0000 1.0000
48.0000 41.0000 1.0000
48.0200 51.0000 1.0000
48.0400 35.0000 1.0000
48.0600 34.0000 1.0000
48.0800 38.0000 1.0000
48.1000 42.0000 1.0000
48.1200 39.0000 1.0000
48.1400 40.0000 1.0000
48.1600 43.0000 1.0000
48.1800 49.0000 1.0000
48.2000 48.0000 1.0000
48.2200 39.0000 1.0000
48.2400 40.0000 1.0000
48.2600 44.0000 1.0000
48.2800 47.0000 1.0000
48.3000 58.0000 1.0000
48.3200 45.0000 1.0000
48.3400 45.0000 1.0000
48.3600 50.0000 1.0000
48.3800 43.0000 1.0000
48.4000 41.0000 1.0000
48.4200 47.0000 1.0000
48.4400 42.0000 1.0000
48.4600 36.0000 1.0000
48.4800 47.0000 1.0000
48.5000 30.0000 1.0000
48.5200 43.0000 1.0000
48.5400 41.0000 1.0000
48.5600 43.0000 1.0000
48.5800 47.0000 1.0000
48.6000 38.0000 1.0000
48.6200 38.0000 1.0000
48.6400 43.0000 1.0000
48.6600 43.0000 1.0000
48.6800 34.0000 1.0000
48.7000 41.0000 1.0000
48.7200 51.0000 1.0000
48.7400 33.0000 1.0000
48.7600 31.0000 1.0000
48.7800 41.0000 1.0000
48.8000 35.0000 1.0000
48.8200 46.0000 1.0000
48.8400 50.0000 1.0000
48.8600 54.0000 1.0000
48.8800 41.0000 1.0000
48.9000 38.0000 1.0000
48.9200 40.0000 1.0000
48.9400 46.0000 1.0000
48.9600 36.0000 1.0000
48.9800 43.0000 1.0000
49.0000 45.0000 1.0000
49.0200 45.0000 1.0000
49.0400 37.0000 1.0000
49.0600 48.0000 1.0000
49.0800 41.0000 1.0000
49.1000 46.0000 1.0000
49.1200 41.0000 1.0000
49.1400 44.0000 1.0000
49.1600 33.0000 1.0000
49.1800 46.0000 1.0000
49.2000 37.0000 1.0000
49.2200 41.0000 1.0000
49.2400 40.0000 1.0000
49.2600 38.0000 1.0000
49.2800 42.0000 1.0000
49.3000 32.0000 1.0000
49.3200 41.0000 1.0000
49.3400 39.0000 1.0000
49.3600 38.0000 1.0000
49.3800 35.0000 1.0000
49.4000 38.0000 1.0000
49.4200 38.0000 1.0000
49.4400 43.0000 1.0000
49.4600 46.0000 1.0000
49.4800 31.0000 1.0000
49.5000 46.0000 1.0000
49.5200 38.0000 1.0000
49.5400 43.0000 1.0000
49.5600 39.0000 1.0000
49.5800 48.0000 1.0000
49.6000 40.0000 1.0000
49.6200 33.0000 1.0000
49.6400 35.0000 1.0000
49.6600 30.0000 1.0000
49.6800 34.0000 1.0000
49.7000 47.0000 1.0000
49.7200 36.0000 1.0000
49.7400 34.0000 1.0000
49.7600 35.0000 1.0000
49.7800 36.0000 1.0000
49.8000 32.0000 1.0000
49.8200 30.0000 1.0000
49.8400 34.0000 1.0000
49.8600 36.0000 1.0000
49.8800 39.0000 1.0000
49.9000 39.0000 1.0000
49.9200 39.0000 1.0000
49.9400 44.0000 1.0000
49.9600 28.0000 1.0000
49.9800 40.0000 1.0000
50.0000 41.0000 1.0000
50.0200 38.0000 1.0000
50.0400 42.0000 1.0000
50.0600 41.0000 1.0000
50.0800 33.0000 1.0000
50.1000 39.0000 1.0000
50.1200 33.0000 1.0000
50.1400 39.0000 1.0000
50.1600 30.0000 1.0000
50.1800 24.0000 1.0000
50.2000 29.0000 1.0000
50.2200 39.0000 1.0000
50.2400 33.0000 1.0000
50.2600 27.0000 1.0000
50.2800 44.0000 1.0000
50.3000 33.0000 1.0000
50.3200 37.0000 1.0000
50.3400 39.0000 1.0000
50.3600 30.0000 1.0000
50.3800 33.0000 1.0000
50.4000 32.0000 1.0000
50.4200 35.0000 1.0000
50.4400 36.0000 1.0000
50.4600 40.0000 1.0000
50.4800 36.0000 1.0000
50.5000 42.0000 1.0000
50.5200 26.0000 1.0000
50.5400 36.0000 1.0000
50.5600 24.0000 1.0000
50.5800 34.0000 1.0000
50.6000 35.0000 1.0000
50.6200 25.0000 1.0000
50.6400 43.0000 1.0000
50.6600 32.0000 1.0000
50.6800 35.0000 1.0000
50.7000 28.0000 1.0000
50.7200 34.0000 1.0000
50.7400 42.0000 1.0000
50.7600 43.0000 1.0000
50.7800 29.0000 1.0000
50.8000 31.0000 1.0000
50.8200 30.0000 1.0000
50.8400 35.0000 1.0000
50.8600 38.0000 1.0000
50.8800 27.0000 1.0000
50.9000 30.0000 1.0000
50.9200 38.0000 1.0000
50.9400 27.0000 1.0000
50.9600 35.0000 1.0000
50.9800 36.0000 1.0000
51.0000 41.0000 1.0000
51.0200 34.0000 1.0000
51.0400 40.0000 1.0000
51.0600 44.0000 1.0000
51.0800 34.0000 1.0000
51.1000 37.0000 1.0000
51.1200 31.0000 1.0000
51.1400 24.0000 1.0000
51.1600 32.0000 1.0000
51.1800 28.0000 1.0000
51.2000 35.0000 1.0000
51.2200 38.0000 1.0000
51.2400 31.0000 1.0000
51.2600 39.0000 1.0000
51.2800 32.0000 1.0000
51.3000 26.0000 1.0000
51.3200 37.0000 1.0000
51.3400 44.0000 1.0000
51.3600 34.0000 1.0000
51.3800 37.0000 1.0000
51.4000 35.0000 1.0000
51.4200 49.0000 1.0000
51.4400 31.0000 1.0000
51.4600 33.0000 1.0000
51.4800 29.0000 1.0000
51.5000 32.0000 1.0000
51.5200 36.0000 1.0000
51.5400 29.0000 1.0000
51.5600 38.0000 1.0000
51.5800 38.0000 1.0000
51.6000 39.0000 1.0000
51.6200 34.0000 1.0000
51.6400 32.0000 1.0000
51.6600 44.0000 1.0000
51.6800 33.0000 1.0000
51.7000 40.0000 1.0000
51.7200 48.0000 1.0000
51.7400 48.0000 1.0000
51.7600 47.0000 1.0000
51.7800 39.0000 1.0000
51.8000 26.0000 1.0000
51.8200 36.0000 1.0000
51.8400 29.0000 1.0000
51.8600 47.0000 1.0000
51.8800 40.0000 1.0000
51.9000 47.0000 1.0000
51.9200 39.0000 1.0000
51.9400 37.0000 1.0000
51.9600 38.0000 1.0000
51.9800 45.0000 1.0000
52.0000 36.0000 1.0000
52.0200 44.0000 1.0000
52.0400 55.0000 1.0000
52.0600 55.0000 1.0000
52.0800 39.0000 1.0000
52.1000 66.0000 1.0000
52.1200 61.0000 1.0000
52.1400 67.0000 1.0000
52.1600 59.0000 1.0000
52.1800 62.0000 1.0000
52.2000 73.0000 1.0000
52.2200 82.0000 1.0000
52.2400 108.0000 1.0000
52.2600 99.0000 1.0000
52.2800 111.0000 1.0000
52.3000 123.0000 1.0000
52.3200 131.0000 1.0000
52.3400 160.0000 1.0000
52.3600 162.0000 1.0000
52.3800 228.0000 1.0000
52.4000 292.0000 1.0000
52.4200 343.0000 1.0000
52.4400 416.0000 1.0000
52.4600 527.0000 1.0000
52.4800 636.0000 1.0000
52.5000 822.0000 1.0000
52.5200 1044.0000 1.0000
52.5400 1201.0000 1.0000
52.5600 1324.0000 1.0000
52.5800 1513.0000 1.0000
52.6000 1602.0000 1.0000
52.6200 1575.0000 1.0000
52.6400 1643.0000 1.0000
52.6600 1615.0000 1.0000
52.6800 1436.0000 1.0000
52.7000 1339.0000 1.0000
52.7200 1140.0000 1.0000
52.7400 1030.0000 1.0000
52.7600 944.0000 1.0000
52.7800 801.0000 1.0000
52.8000 693.0000 1.0000
52.8200 585.0000 1.0000
52.8400 437.0000 1.0000
52.8600 334.0000 1.0000
52.8800 278.0000 1.0000
52.9000 195.0000 1.0000
52.9200 148.0000 1.0000
52.9400 129.0000 1.0000
52.9600 104.0000 1.0000
52.9800 90.0000 1.0000
53.0000 83.0000 1.0000
53.0200 77.0000 1.0000
53.0400 69.0000 1.0000
53.0600 62.0000 1.0000
53.0800 72.0000 1.0000
53.1000 69.0000 1.0000
53.1200 48.0000 1.0000
53.1400 57.0000 1.0000
53.1600 46.0000 1.0000
53.1800 54.0000 1.0000
53.2000 52.0000 1.0000
53.2200 48.0000 1.0000
53.2400 39.0000 1.0000
53.2600 48.0000 1.0000
53.2800 46.0000 1.0000
53.3000 42.0000 1.0000
53.3200 35.0000 1.0000
53.3400 52.0000 1.0000
53.3600 52.0000 1.0000
53.3800 45.0000 1.0000
53.4000 48.0000 1.0000
53.4200 43.0000 1.0000
53.4400 35.0000 1.0000
53.4600 50.0000 1.0000
53.4800 45.0000 1.0000
53.5000 37.0000 1.0000
53.5200 39.0000 1.0000
53.5400 52.0000 1.0000
53.5600 40.0000 1.0000
53.5800 41.0000 1.0000
53.6000 37.0000 1.0000
53.6200 42.0000 1.0000
53.6400 52.0000 1.0000
53.6600 38.0000 1.0000
53.6800 47.0000 1.0000
53.7000 47.0000 1.0000
53.7200 36.0000 1.0000
53.7400 45.0000 1.0000
53.7600 43.0000 1.0000
53.7800 39.0000 1.0000
53.8000 40.0000 1.0000
53.8200 43.0000 1.0000
53.8400 40.0000 1.0000
53.8600 40.0000 1.0000
53.8800 40.0000 1.0000
53.9000 29.0000 1.0000
53.9200 29.0000 1.0000
53.9400 34.0000 1.0000
53.9600 31.0000 1.0000
53.9800 34.0000 1.0000
54.0000 32.0000 1.0000
54.0200 43.0000 1.0000
54.0400 39.0000 1.0000
54.0600 30.0000 1.0000
54.0800 32.0000 1.0000
54.1000 33.0000 1.0000
54.1200 44.0000 1.0000
54.1400 40.0000 1.0000
54.1600 41.0000 1.0000
54.1800 36.0000 1.0000
54.2000 37.0000 1.0000
54.2200 39.0000 1.0000
54.2400 32.0000 1.0000
54.2600 45.0000 1.0000
54.2800 41.0000 1.0000
54.3000 38.0000 1.0000
54.3200 31.0000 1.0000
54.3400 32.0000 1.0000
54.3600 33.0000 1.0000
54.3800 28.0000 1.0000
54.4000 29.0000 1.0000
54.4200 33.0000 1.0000
54.4400 32.0000 1.0000
54.4600 27.0000 1.0000
54.4800 33.0000 1.0000
54.5000 33.0000 1.0000
54.5200 37.0000 1.0000
54.5400 35.0000 1.0000
54.5600 38.0000 1.0000
54.5800 44.0000 1.0000
54.6000 36.0000 1.0000
54.6200 36.0000 1.0000
54.6400 33.0000 1.0000
54.6600 28.0000 1.0000
54.6800 36.0000 1.0000
54.7000 35.0000 1.0000
54.7200 41.0000 1.0000
54.7400 37.0000 1.0000
54.7600 35.0000 1.0000
54.7800 32.0000 1.0000
54.8000 30.0000 1.0000
54.8200 37.0000 1.0000
54.8400 43.0000 1.0000
54.8600 40.0000 1.0000
54.8800 32.0000 1.0000
54.9000 37.0000 1.0000
54.9200 46.0000 1.0000
54.9400 45.0000 1.0000
54.9600 38.0000 1.0000
54.9800 36.0000 1.0000
55.0000 34.0000 1.0000
55.0200 28.0000 1.0000
55.0400 31.0000 1.0000
55.0600 34.0000 1.0000
55.0800 35.0000 1.0000
55.1000 33.0000 1.0000
55.1200 37.0000 1.0000
55.1400 33.0000 1.0000
55.1600 44.0000 1.0000
55.1800 40.0000 1.0000
55.2000 35.0000 1.0000
55.2200 35.0000 1.0000
55.2400 38.0000 1.0000
55.2600 34.0000 1.0000
55.2800 37.0000 1.0000
55.3000 39.0000 1.0000
55.3200 35.0000 1.0000
55.3400 32.0000 1.0000
55.3600 36.0000 1.0000
55.3800 38.0000 1.0000
55.4000 37.0000 1.0000
55.4200 36.0000 1.0000
55.4400 39.0000 1.0000
55.4600 38.0000 1.0000
55.4800 39.0000 1.0000
55.5000 37.0000 1.0000
55.5200 37.0000 1.0000
55.5400 34.0000 1.0000
55.5600 34.0000 1.0000
55.5800 34.0000 1.0000
55.6000 30.0000 1.0000
55.6200 40.0000 1.0000
55.6400 37.0000 1.0000
55.6600 34.0000 1.0000
55.6800 43.0000 1.0000
55.7000 44.0000 1.0000
55.7200 41.0000 1.0000
55.7400 46.0000 1.0000
55.7600 44.0000 1.0000
55.7800 42.0000 1.0000
55.8000 40.0000 1.0000
55.8200 43.0000 1.0000
55.8400 47.0000 1.0000
55.8600 49.0000 1.0000
55.8800 44.0000 1.0000
55.9000 42.0000 1.0000
55.9200 40.0000 1.0000
55.9400 30.0000 1.0000
55.9600 37.0000 1.0000
55.9800 45.0000 1.0000
56.0000 45.0000 1.0000
56.0200 44.0000 1.0000
56.0400 43.0000 1.0000
56.0600 44.0000 1.0000
56.0800 39.0000 1.0000
56.1000 40.0000 1.0000
56.1200 40.0000 1.0000
56.1400 36.0000 1.0000
56.1600 39.0000 1.0000
56.1800 42.0000 1.0000
56.2000 43.0000 1.0000
56.2200 38.0000 1.0000
56.2400 42.0000 1.0000
56.2600 45.0000 1.0000
56.2800 42.0000 1.0000
56.3000 41.0000 1.0000
56.3200 42.0000 1.0000
56.3400 50.0000 1.0000
56.3600 42.0000 1.0000
56.3800 44.0000 1.0000
56.4000 49.0000 1.0000
56.4200 42.0000 1.0000
56.4400 39.0000 1.0000
56.4600 41.0000 1.0000
56.4800 47.0000 1.0000
56.5000 41.0000 1.0000
56.5200 43.0000 1.0000
56.5400 42.0000 1.0000
56.5600 50.0000 1.0000
56.5800 52.0000 1.0000
56.6000 48.0000 1.0000
56.6200 39.0000 1.0000
56.6400 36.0000 1.0000
56.6600 41.0000 1.0000
56.6800 40.0000 1.0000
56.7000 45.0000 1.0000
56.7200 51.0000 1.0000
56.7400 47.0000 1.0000
56.7600 46.0000 1.0000
56.7800 55.0000 1.0000
56.8000 54.0000 1.0000
56.8200 57.0000 1.0000
56.8400 57.0000 1.0000
56.8600 60.0000 1.0000
56.8800 71.0000 1.0000
56.9000 66.0000 1.0000
56.9200 62.0000 1.0000
56.9400 63.0000 1.0000
56.9600 61.0000 1.0000
56.9800 74.0000 1.0000
57.0000 74.0000 1.0000
57.0200 80.0000 1.0000
57.0400 92.0000 1.0000
57.0600 95.0000 1.0000
57.0800 98.0000 1.0000
57.1000 108.0000 1.0000
57.1200 123.0000 1.0000
57.1400 130.0000 1.0000
57.1600 146.0000 1.0000
57.1800 167.0000 1.0000
57.2000 168.0000 1.0000
57.2200 175.0000 1.0000
57.2400 207.0000 1.0000
57.2600 235.0000 1.0000
57.2800 273.0000 1.0000
57.3000 314.0000 1.0000
57.3200 380.0000 1.0000
57.3400 426.0000 1.0000
57.3600 562.0000 1.0000
57.3800 730.0000 1.0000
57.4000 899.0000 1.0000
57.4200 1048.0000 1.0000
57.4400 1294.0000 1.0000
57.4600 1600.0000 1.0000
57.4800 2003.0000 1.0000
57.5000 2444.0000 1.0000
57.5200 2822.0000 1.0000
57.5400 3113.0000 1.0000
57.5600 3318.0000 1.0000
57.5800 3376.0000 1.0000
57.6000 3265.0000 1.0000
57.6200 3012.0000 1.0000
57.6400 2746.0000 1.0000
57.6600 2436.0000 1.0000
57.6800 2195.0000 1.0000
57.7000 2048.0000 1.0000
57.7200 1896.0000 1.0000
57.7400 1771.0000 1.0000
57.7600 1602.0000 1.0000
57.7800 1379.0000 1.0000
57.8000 1134.0000 1.0000
57.8200 870.0000 1.0000
57.8400 643.0000 1.0000
57.8600 467.0000 1.0000
57.8800 311.0000 1.0000
57.9000 248.0000 1.0000
57.9200 207.0000 1.0000
57.9400 183.0000 1.0000
57.9600 167.0000 1.0000
57.9800 140.0000 1.0000
58.0000 125.0000 1.0000
58.0200 115.0000 1.0000
58.0400 105.0000 1.0000
58.0600 95.0000 1.0000
58.0800 92.0000 1.0000
58.1000 87.0000 1.0000
58.1200 81.0000 1.0000
58.1400 82.0000 1.0000
58.1600 82.0000 1.0000
58.1800 69.0000 1.0000
58.2000 61.0000 1.0000
58.2200 73.0000 1.0000
58.2400 66.0000 1.0000
58.2600 70.0000 1.0000
58.2800 66.0000 1.0000
58.3000 64.0000 1.0000
58.3200 71.0000 1.0000
58.3400 66.0000 1.0000
58.3600 52.0000 1.0000
58.3800 50.0000 1.0000
58.4000 49.0000 1.0000
58.4200 50.0000 1.0000
58.4400 50.0000 1.0000
58.4600 54.0000 1.0000
58.4800 52.0000 1.0000
58.5000 60.0000 1.0000
58.5200 57.0000 1.0000
58.5400 58.0000 1.0000
58.5600 48.0000 1.0000
58.5800 50.0000 1.0000
58.6000 60.0000 1.0000
58.6200 60.0000 1.0000
58.6400 57.0000 1.0000
58.6600 47.0000 1.0000
58.6800 46.0000 1.0000
58.7000 43.0000 1.0000
58.7200 40.0000 1.0000
58.7400 39.0000 1.0000
58.7600 42.0000 1.0000
58.7800 51.0000 1.0000
58.8000 47.0000 1.0000
58.8200 54.0000 1.0000
58.8400 46.0000 1.0000
58.8600 47.0000 1.0000
58.8800 48.0000 1.0000
58.9000 56.0000 1.0000
58.9200 52.0000 1.0000
58.9400 47.0000 1.0000
58.9600 52.0000 1.0000
58.9800 48.0000 1.0000
59.0000 54.0000 1.0000
59.0200 48.0000 1.0000
59.0400 43.0000 1.0000
59.0600 55.0000 1.0000
59.0800 48.0000 1.0000
59.1000 49.0000 1.0000
59.1200 46.0000 1.0000
59.1400 58.0000 1.0000
59.1600 48.0000 1.0000
59.1800 41.0000 1.0000
59.2000 51.0000 1.0000
59.2200 55.0000 1.0000
59.2400 59.0000 1.0000
59.2600 43.0000 1.0000
59.2800 48.0000 1.0000
59.3000 53.0000 1.0000
59.3200 50.0000 1.0000
59.3400 54.0000 1.0000
59.3600 45.0000 1.0000
59.3800 53.0000 1.0000
59.4000 54.0000 1.0000
59.4200 45.0000 1.0000
59.4400 47.0000 1.0000
59.4600 48.0000 1.0000
59.4800 49.0000 1.0000
59.5000 46.0000 1.0000
59.5200 47.0000 1.0000
59.5400 57.0000 1.0000
59.5600 55.0000 1.0000
59.5800 70.0000 1.0000
59.6000 63.0000 1.0000
59.6200 78.0000 1.0000
59.6400 73.0000 1.0000
59.6600 70.0000 1.0000
59.6800 86.0000 1.0000
59.7000 85.0000 1.0000
59.7200 105.0000 1.0000
59.7400 104.0000 1.0000
59.7600 106.0000 1.0000
59.7800 114.0000 1.0000
59.8000 113.0000 1.0000
59.8200 118.0000 1.0000
59.8400 133.0000 1.0000
59.8600 118.0000 1.0000
59.8800 120.0000 1.0000
59.9000 104.0000 1.0000
59.9200 96.0000 1.0000
59.9400 112.0000 1.0000
59.9600 110.0000 1.0000
59.9800 74.0000 1.0000
60.0000 75.0000 1.0000
60.0200 81.0000 1.0000
60.0400 66.0000 1.0000
60.0600 61.0000 1.0000
60.0800 52.0000 1.0000
60.1000 51.0000 1.0000
60.1200 53.0000 1.0000
60.1400 42.0000 1.0000
60.1600 44.0000 1.0000
60.1800 40.0000 1.0000
60.2000 41.0000 1.0000
60.2200 44.0000 1.0000
60.2400 51.0000 1.0000
60.2600 46.0000 1.0000
60.2800 48.0000 1.0000
60.3000 48.0000 1.0000
60.3200 44.0000 1.0000
60.3400 48.0000 1.0000
60.3600 47.0000 1.0000
60.3800 45.0000 1.0000
60.4000 46.0000 1.0000
60.4200 44.0000 1.0000
60.4400 37.0000 1.0000
60.4600 48.0000 1.0000
60.4800 41.0000 1.0000
60.5000 65.0000 1.0000
60.5200 47.0000 1.0000
60.5400 55.0000 1.0000
60.5600 48.0000 1.0000
60.5800 49.0000 1.0000
60.6000 49.0000 1.0000
60.6200 48.0000 1.0000
60.6400 47.0000 1.0000
60.6600 51.0000 1.0000
60.6800 59.0000 1.0000
60.7000 47.0000 1.0000
60.7200 50.0000 1.0000
60.7400 55.0000 1.0000
60.7600 51.0000 1.0000
60.7800 38.0000 1.0000
60.8000 41.0000 1.0000
60.8200 49.0000 1.0000
60.8400 42.0000 1.0000
60.8600 55.0000 1.0000
60.8800 51.0000 1.0000
60.9000 55.0000 1.0000
60.9200 53.0000 1.0000
60.9400 62.0000 1.0000
60.9600 65.0000 1.0000
60.9800 67.0000 1.0000
61.0000 80.0000 1.0000
61.0200 101.0000 1.0000
61.0400 93.0000 1.0000
61.0600 99.0000 1.0000
61.0800 112.0000 1.0000
61.1000 117.0000 1.0000
61.1200 152.0000 1.0000
61.1400 170.0000 1.0000
61.1600 190.0000 1.0000
61.1800 199.0000 1.0000
61.2000 220.0000 1.0000
61.2200 228.0000 1.0000
61.2400 238.0000 1.0000
61.2600 264.0000 1.0000
61.2800 293.0000 1.0000
61.3000 290.0000 1.0000
61.3200 317.0000 1.0000
61.3400 341.0000 1.0000
61.3600 379.0000 1.0000
61.3800 370.0000 1.0000
61.4000 369.0000 1.0000
61.4200 310.0000 1.0000
61.4400 272.0000 1.0000
61.4600 248.0000 1.0000
61.4800 237.0000 1.0000
61.5000 207.0000 1.0000
61.5200 197.0000 1.0000
61.5400 209.0000 1.0000
61.5600 195.0000 1.0000
61.5800 171.0000 1.0000
61.6000 134.0000 1.0000
61.6200 121.0000 1.0000
61.6400 102.0000 1.0000
61.6600 105.0000 1.0000
61.6800 76.0000 1.0000
61.7000 65.0000 1.0000
61.7200 57.0000 1.0000
61.7400 66.0000 1.0000
61.7600 59.0000 1.0000
61.7800 42.0000 1.0000
61.8000 44.0000 1.0000
61.8200 52.0000 1.0000
61.8400 47.0000 1.0000
61.8600 44.0000 1.0000
61.8800 50.0000 1.0000
61.9000 42.0000 1.0000
61.9200 45.0000 1.0000
61.9400 42.0000 1.0000
61.9600 37.0000 1.0000
61.9800 55.0000 1.0000
62.0000 44.0000 1.0000
62.0200 53.0000 1.0000
62.0400 43.0000 1.0000
62.0600 52.0000 1.0000
62.0800 50.0000 1.0000
62.1000 37.0000 1.0000
62.1200 52.0000 1.0000
62.1400 34.0000 1.0000
62.1600 51.0000 1.0000
62.1800 33.0000 1.0000
62.2000 50.0000 1.0000
62.2200 47.0000 1.0000
62.2400 38.0000 1.0000
62.2600 41.0000 1.0000
62.2800 49.0000 1.0000
62.3000 58.0000 1.0000
62.3200 48.0000 1.0000
62.3400 46.0000 1.0000
62.3600 39.0000 1.0000
62.3800 55.0000 1.0000
62.4000 50.0000 1.0000
62.4200 42.0000 1.0000
62.4400 44.0000 1.0000
62.4600 45.0000 1.0000
62.4800 39.0000 1.0000
62.5000 48.0000 1.0000
62.5200 45.0000 1.0000
62.5400 50.0000 1.0000
62.5600 52.0000 1.0000
62.5800 45.0000 1.0000
62.6000 47.0000 1.0000
62.6200 50.0000 1.0000
62.6400 52.0000 1.0000
62.6600 49.0000 1.0000
62.6800 54.0000 1.0000
62.7000 36.0000 1.0000
62.7200 35.0000 1.0000
62.7400 42.0000 1.0000
62.7600 50.0000 1.0000
62.7800 42.0000 1.0000
62.8000 37.0000 1.0000
62.8200 37.0000 1.0000
62.8400 50.0000 1.0000
62.8600 40.0000 1.0000
62.8800 34.0000 1.0000
62.9000 47.0000 1.0000
62.9200 54.0000 1.0000
62.9400 50.0000 1.0000
62.9600 37.0000 1.0000
62.9800 47.0000 1.0000
63.0000 38.0000 1.0000
63.0200 45.0000 1.0000
63.0400 45.0000 1.0000
63.0600 47.0000 1.0000
63.0800 36.0000 1.0000
63.1000 45.0000 1.0000
63.1200 56.0000 1.0000
63.1400 57.0000 1.0000
63.1600 46.0000 1.0000
63.1800 35.0000 1.0000
63.2000 43.0000 1.0000
63.2200 43.0000 1.0000
63.2400 45.0000 1.0000
63.2600 50.0000 1.0000
63.2800 43.0000 1.0000
63.3000 41.0000 1.0000
63.3200 53.0000 1.0000
63.3400 41.0000 1.0000
63.3600 48.0000 1.0000
63.3800 53.0000 1.0000
63.4000 44.0000 1.0000
63.4200 48.0000 1.0000
63.4400 44.0000 1.0000
63.4600 44.0000 1.0000
63.4800 39.0000 1.0000
63.5000 45.0000 1.0000
63.5200 26.0000 1.0000
63.5400 36.0000 1.0000
63.5600 42.0000 1.0000
63.5800 42.0000 1.0000
63.6000 54.0000 1.0000
63.6200 43.0000 1.0000
63.6400 40.0000 1.0000
63.6600 40.0000 1.0000
63.6800 53.0000 1.0000
63.7000 47.0000 1.0000
63.7200 41.0000 1.0000
63.7400 44.0000 1.0000
63.7600 37.0000 1.0000
63.7800 48.0000 1.0000
63.8000 53.0000 1.0000
63.8200 41.0000 1.0000
63.8400 41.0000 1.0000
63.8600 43.0000 1.0000
63.8800 35.0000 1.0000
63.9000 39.0000 1.0000
63.9200 53.0000 1.0000
63.9400 41.0000 1.0000
63.9600 38.0000 1.0000
63.9800 51.0000 1.0000
64.0000 36.0000 1.0000
64.0200 56.0000 1.0000
64.0400 49.0000 1.0000
64.0600 45.0000 1.0000
64.0800 49.0000 1.0000
64.1000 51.0000 1.0000
64.1200 50.0000 1.0000
64.1400 55.0000 1.0000
64.1600 63.0000 1.0000
64.1800 35.0000 1.0000
64.2000 31.0000 1.0000
64.2200 43.0000 1.0000
64.2400 40.0000 1.0000
64.2600 48.0000 1.0000
64.2800 43.0000 1.0000
64.3000 56.0000 1.0000
64.3200 53.0000 1.0000
64.3400 45.0000 1.0000
64.3600 45.0000 1.0000
64.3800 37.0000 1.0000
64.4000 45.0000 1.0000
64.4200 49.0000 1.0000
64.4400 48.0000 1.0000
64.4600 32.0000 1.0000
64.4800 55.0000 1.0000
64.5000 45.0000 1.0000
64.5200 67.0000 1.0000
64.5400 56.0000 1.0000
64.5600 42.0000 1.0000
64.5800 48.0000 1.0000
64.6000 43.0000 1.0000
64.6200 63.0000 1.0000
64.6400 60.0000 1.0000
64.6600 52.0000 1.0000
64.6800 44.0000 1.0000
64.7000 42.0000 1.0000
64.7200 53.0000 1.0000
64.7400 54.0000 1.0000
64.7600 47.0000 1.0000
64.7800 38.0000 1.0000
64.8000 60.0000 1.0000
64.8200 43.0000 1.0000
64.8400 58.0000 1.0000
64.8600 42.0000 1.0000
64.8800 41.0000 1.0000
64.9000 49.0000 1.0000
64.9200 54.0000 1.0000
64.9400 48.0000 1.0000
64.9600 44.0000 1.0000
64.9800 52.0000 1.0000
65.0000 47.0000 1.0000
65.0200 54.0000 1.0000
65.0400 48.0000 1.0000
65.0600 51.0000 1.0000
65.0800 50.0000 1.0000
65.1000 54.0000 1.0000
65.1200 43.0000 1.0000
65.1400 56.0000 1.0000
65.1600 39.0000 1.0000
65.1800 45.0000 1.0000
65.2000 56.0000 1.0000
65.2200 52.0000 1.0000
65.2400 54.0000 1.0000
65.2600 47.0000 1.0000
65.2800 49.0000 1.0000
65.3000 52.0000 1.0000
65.3200 54.0000 1.0000
65.3400 63.0000 1.0000
65.3600 51.0000 1.0000
65.3800 38.0000 1.0000
65.4000 48.0000 1.0000
65.4200 46.0000 1.0000
65.4400 44.0000 1.0000
65.4600 57.0000 1.0000
65.4800 55.0000 1.0000
65.5000 52.0000 1.0000
65.5200 50.0000 1.0000
65.5400 65.0000 1.0000
65.5600 42.0000 1.0000
65.5800 49.0000 1.0000
65.6000 47.0000 1.0000
65.6200 57.0000 1.0000
65.6400 66.0000 1.0000
65.6600 50.0000 1.0000
65.6800 59.0000 1.0000
65.7000 53.0000 1.0000
65.7200 63.0000 1.0000
65.7400 64.0000 1.0000
65.7600 51.0000 1.0000
65.7800 57.0000 1.0000
65.8000 66.0000 1.0000
65.8200 59.0000 1.0000
65.8400 64.0000 1.0000
65.8600 73.0000 1.0000
65.8800 71.0000 1.0000
65.9000 67.0000 1.0000
65.9200 80.0000 1.0000
65.9400 75.0000 1.0000
65.9600 92.0000 1.0000
65.9800 72.0000 1.0000
66.0000 78.0000 1.0000
66.0200 87.0000 1.0000
66.0400 89.0000 1.0000
66.0600 91.0000 1.0000
66.0800 101.0000 1.0000
66.1000 92.0000 1.0000
66.1200 88.0000 1.0000
66.1400 97.0000 1.0000
66.1600 101.0000 1.0000
66.1800 110.0000 1.0000
66.2000 117.0000 1.0000
66.2200 119.0000 1.0000
66.2400 142.0000 1.0000
66.2600 145.0000 1.0000
66.2800 152.0000 1.0000
66.3000 180.0000 1.0000
66.3200 204.0000 1.0000
66.3400 229.0000 1.0000
66.3600 265.0000 1.0000
66.3800 334.0000 1.0000
66.4000 404.0000 1.0000
66.4200 471.0000 1.0000
66.4400 589.0000 1.0000
66.4600 690.0000 1.0000
66.4800 805.0000 1.0000
66.5000 956.0000 1.0000
66.5200 1140.0000 1.0000
66.5400 1209.0000 1.0000
66.5600 1234.0000 1.0000
66.5800 1315.0000 1.0000
66.6000 1323.0000 1.0000
66.6200 1152.0000 1.0000
66.6400 1031.0000 1.0000
66.6600 919.0000 1.0000
66.6800 881.0000 1.0000
66.7000 828.0000 1.0000
66.7200 780.0000 1.0000
66.7400 771.0000 1.0000
66.7600 723.0000 1.0000
66.7800 691.0000 1.0000
66.8000 626.0000 1.0000
66.8200 530.0000 1.0000
66.8400 418.0000 1.0000
66.8600 343.0000 1.0000
66.8800 317.0000 1.0000
66.9000 226.0000 1.0000
66.9200 179.0000 1.0000
66.9400 163.0000 1.0000
66.9600 167.0000 1.0000
66.9800 148.0000 1.0000
67.0000 147.0000 1.0000
67.0200 149.0000 1.0000
67.0400 156.0000 1.0000
67.0600 134.0000 1.0000
67.0800 137.0000 1.0000
67.1000 151.0000 1.0000
67.1200 137.0000 1.0000
67.1400 120.0000 1.0000
67.1600 109.0000 1.0000
67.1800 101.0000 1.0000
67.2000 104.0000 1.0000
67.2200 123.0000 1.0000
67.2400 123.0000 1.0000
67.2600 118.0000 1.0000
67.2800 111.0000 1.0000
67.3000 110.0000 1.0000
67.3200 115.0000 1.0000
67.3400 123.0000 1.0000
67.3600 110.0000 1.0000
67.3800 104.0000 1.0000
67.4000 95.0000 1.0000
67.4200 114.0000 1.0000
67.4400 115.0000 1.0000
67.4600 118.0000 1.0000
67.4800 104.0000 1.0000
67.5000 116.0000 1.0000
67.5200 116.0000 1.0000
67.5400 97.0000 1.0000
67.5600 104.0000 1.0000
67.5800 124.0000 1.0000
67.6000 113.0000 1.0000
67.6200 101.0000 1.0000
67.6400 99.0000 1.0000
67.6600 115.0000 1.0000
67.6800 123.0000 1.0000
67.7000 117.0000 1.0000
67.7200 120.0000 1.0000
67.7400 109.0000 1.0000
67.7600 111.0000 1.0000
67.7800 119.0000 1.0000
67.8000 126.0000 1.0000
67.8200 151.0000 1.0000
67.8400 142.0000 1.0000
67.8600 118.0000 1.0000
67.8800 151.0000 1.0000
67.9000 170.0000 1.0000
67.9200 174.0000 1.0000
67.9400 178.0000 1.0000
67.9600 205.0000 1.0000
67.9800 229.0000 1.0000
68.0000 279.0000 1.0000
68.0200 317.0000 1.0000
68.0400 392.0000 1.0000
68.0600 434.0000 1.0000
68.0800 568.0000 1.0000
68.1000 661.0000 1.0000
68.1200 852.0000 1.0000
68.1400 1060.0000 1.0000
68.1600 1245.0000 1.0000
68.1800 1482.0000 1.0000
68.2000 1712.0000 1.0000
68.2200 1822.0000 1.0000
68.2400 1896.0000 1.0000
68.2600 1899.0000 1.0000
68.2800 1869.0000 1.0000
68.3000 1689.0000 1.0000
68.3200 1533.0000 1.0000
68.3400 1353.0000 1.0000
68.3600 1230.0000 1.0000
68.3800 1145.0000 1.0000
68.4000 1091.0000 1.0000
68.4200 1140.0000 1.0000
68.4400 1044.0000 1.0000
68.4600 967.0000 1.0000
68.4800 904.0000 1.0000
68.5000 780.0000 1.0000
68.5200 636.0000 1.0000
68.5400 495.0000 1.0000
68.5600 385.0000 1.0000
68.5800 285.0000 1.0000
68.6000 217.0000 1.0000
68.6200 191.0000 1.0000
68.6400 148.0000 1.0000
68.6600 142.0000 1.0000
68.6800 107.0000 1.0000
68.7000 106.0000 1.0000
68.7200 103.0000 1.0000
68.7400 77.0000 1.0000
68.7600 88.0000 1.0000
68.7800 89.0000 1.0000
68.8000 76.0000 1.0000
68.8200 70.0000 1.0000
68.8400 73.0000 1.0000
68.8600 57.0000 1.0000
68.8800 70.0000 1.0000
68.9000 57.0000 1.0000
68.9200 51.0000 1.0000
68.9400 64.0000 1.0000
68.9600 63.0000 1.0000
68.9800 58.0000 1.0000
69.0000 51.0000 1.0000
69.0200 55.0000 1.0000
69.0400 45.0000 1.0000
69.0600 46.0000 1.0000
69.0800 45.0000 1.0000
69.1000 51.0000 1.0000
69.1200 46.0000 1.0000
69.1400 57.0000 1.0000
69.1600 60.0000 1.0000
69.1800 52.0000 1.0000
69.2000 44.0000 1.0000
69.2200 40.0000 1.0000
69.2400 39.0000 1.0000
69.2600 42.0000 1.0000
69.2800 53.0000 1.0000
69.3000 41.0000 1.0000
69.3200 48.0000 1.0000
69.3400 48.0000 1.0000
69.3600 45.0000 1.0000
69.3800 33.0000 1.0000
69.4000 43.0000 1.0000
69.4200 36.0000 1.0000
69.4400 46.0000 1.0000
69.4600 50.0000 1.0000
69.4800 45.0000 1.0000
69.5000 41.0000 1.0000
69.5200 42.0000 1.0000
69.5400 36.0000 1.0000
69.5600 36.0000 1.0000
69.5800 44.0000 1.0000
69.6000 42.0000 1.0000
69.6200 30.0000 1.0000
69.6400 42.0000 1.0000
69.6600 48.0000 1.0000
69.6800 42.0000 1.0000
69.7000 48.0000 1.0000
69.7200 36.0000 1.0000
69.7400 39.0000 1.0000
69.7600 36.0000 1.0000
69.7800 33.0000 1.0000
69.8000 46.0000 1.0000
69.8200 44.0000 1.0000
69.8400 42.0000 1.0000
69.8600 43.0000 1.0000
69.8800 35.0000 1.0000
69.9000 48.0000 1.0000
69.9200 49.0000 1.0000
69.9400 44.0000 1.0000
69.9600 40.0000 1.0000
69.9800 44.0000 1.0000
70.0000 52.0000 1.0000
70.0200 52.0000 1.0000
70.0400 48.0000 1.0000
70.0600 39.0000 1.0000
70.0800 42.0000 1.0000
70.1000 40.0000 1.0000
70.1200 43.0000 1.0000
70.1400 45.0000 1.0000
70.1600 47.0000 1.0000
70.1800 39.0000 1.0000
70.2000 44.0000 1.0000
70.2200 51.0000 1.0000
70.2400 47.0000 1.0000
70.2600 43.0000 1.0000
70.2800 44.0000 1.0000
70.3000 48.0000 1.0000
70.3200 50.0000 1.0000
70.3400 49.0000 1.0000
70.3600 65.0000 1.0000
70.3800 71.0000 1.0000
70.4000 66.0000 1.0000
70.4200 68.0000 1.0000
70.4400 71.0000 1.0000
70.4600 84.0000 1.0000
70.4800 71.0000 1.0000
70.5000 52.0000 1.0000
70.5200 63.0000 1.0000
70.5400 61.0000 1.0000
70.5600 66.0000 1.0000
70.5800 52.0000 1.0000
70.6000 55.0000 1.0000
70.6200 64.0000 1.0000
70.6400 60.0000 1.0000
70.6600 41.0000 1.0000
70.6800 58.0000 1.0000
70.7000 55.0000 1.0000
70.7200 41.0000 1.0000
70.7400 46.0000 1.0000
70.7600 36.0000 1.0000
70.7800 37.0000 1.0000
70.8000 42.0000 1.0000
70.8200 38.0000 1.0000
70.8400 34.0000 1.0000
70.8600 37.0000 1.0000
70.8800 47.0000 1.0000
70.9000 46.0000 1.0000
70.9200 34.0000 1.0000
70.9400 35.0000 1.0000
70.9600 30.0000 1.0000
70.9800 26.0000 1.0000
71.0000 28.0000 1.0000
71.0200 38.0000 1.0000
71.0400 30.0000 1.0000
71.0600 38.0000 1.0000
71.0800 33.0000 1.0000
71.1000 38.0000 1.0000
71.1200 34.0000 1.0000
71.1400 28.0000 1.0000
71.1600 30.0000 1.0000
71.1800 43.0000 1.0000
71.2000 32.0000 1.0000
71.2200 29.0000 1.0000
71.2400 36.0000 1.0000
71.2600 36.0000 1.0000
71.2800 29.0000 1.0000
71.3000 34.0000 1.0000
71.3200 23.0000 1.0000
71.3400 30.0000 1.0000
71.3600 31.0000 1.0000
71.3800 29.0000 1.0000
71.4000 33.0000 1.0000
71.4200 25.0000 1.0000
71.4400 33.0000 1.0000
71.4600 30.0000 1.0000
71.4800 34.0000 1.0000
71.5000 32.0000 1.0000
71.5200 35.0000 1.0000
71.5400 39.0000 1.0000
71.5600 25.0000 1.0000
71.5800 28.0000 1.0000
71.6000 35.0000 1.0000
71.6200 44.0000 1.0000
71.6400 35.0000 1.0000
71.6600 37.0000 1.0000
71.6800 29.0000 1.0000
71.7000 23.0000 1.0000
71.7200 30.0000 1.0000
71.7400 37.0000 1.0000
71.7600 26.0000 1.0000
71.7800 30.0000 1.0000
71.8000 29.0000 1.0000
71.8200 24.0000 1.0000
71.8400 23.0000 1.0000
71.8600 37.0000 1.0000
71.8800 33.0000 1.0000
71.9000 17.0000 1.0000
71.9200 32.0000 1.0000
71.9400 33.0000 1.0000
71.9600 22.0000 1.0000
71.9800 25.0000 1.0000
72.0000 35.0000 1.0000
72.0200 32.0000 1.0000
72.0400 26.0000 1.0000
72.0600 23.0000 1.0000
72.0800 26.0000 1.0000
72.1000 29.0000 1.0000
72.1200 38.0000 1.0000
72.1400 26.0000 1.0000
72.1600 36.0000 1.0000
72.1800 37.0000 1.0000
72.2000 25.0000 1.0000
72.2200 32.0000 1.0000
72.2400 36.0000 1.0000
72.2600 35.0000 1.0000
72.2800 25.0000 1.0000
72.3000 30.0000 1.0000
72.3200 29.0000 1.0000
72.3400 37.0000 1.0000
72.3600 25.0000 1.0000
72.3800 19.0000 1.0000
72.4000 17.0000 1.0000
72.4200 30.0000 1.0000
72.4400 35.0000 1.0000
72.4600 28.0000 1.0000
72.4800 36.0000 1.0000
72.5000 32.0000 1.0000
72.5200 25.0000 1.0000
72.5400 36.0000 1.0000
72.5600 30.0000 1.0000
72.5800 36.0000 1.0000
72.6000 25.0000 1.0000
72.6200 27.0000 1.0000
72.6400 28.0000 1.0000
72.6600 29.0000 1.0000
72.6800 26.0000 1.0000
72.7000 31.0000 1.0000
72.7200 33.0000 1.0000
72.7400 28.0000 1.0000
72.7600 37.0000 1.0000
72.7800 31.0000 1.0000
72.8000 31.0000 1.0000
72.8200 24.0000 1.0000
72.8400 42.0000 1.0000
72.8600 40.0000 1.0000
72.8800 30.0000 1.0000
72.9000 26.0000 1.0000
72.9200 33.0000 1.0000
72.9400 28.0000 1.0000
72.9600 29.0000 1.0000
72.9800 32.0000 1.0000
73.0000 37.0000 1.0000
73.0200 28.0000 1.0000
73.0400 22.0000 1.0000
73.0600 41.0000 1.0000
73.0800 24.0000 1.0000
73.1000 29.0000 1.0000
73.1200 30.0000 1.0000
73.1400 28.0000 1.0000
73.1600 31.0000 1.0000
73.1800 28.0000 1.0000
73.2000 33.0000 1.0000
73.2200 26.0000 1.0000
73.2400 23.0000 1.0000
73.2600 41.0000 1.0000
73.2800 33.0000 1.0000
73.3000 31.0000 1.0000
73.3200 35.0000 1.0000
73.3400 27.0000 1.0000
73.3600 35.0000 1.0000
73.3800 29.0000 1.0000
73.4000 32.0000 1.0000
73.4200 34.0000 1.0000
73.4400 31.0000 1.0000
73.4600 27.0000 1.0000
73.4800 25.0000 1.0000
73.5000 26.0000 1.0000
73.5200 25.0000 1.0000
73.5400 19.0000 1.0000
73.5600 30.0000 1.0000
73.5800 24.0000 1.0000
73.6000 26.0000 1.0000
73.6200 31.0000 1.0000
73.6400 23.0000 1.0000
73.6600 31.0000 1.0000
73.6800 34.0000 1.0000
73.7000 31.0000 1.0000
73.7200 31.0000 1.0000
73.7400 33.0000 1.0000
73.7600 30.0000 1.0000
73.7800 38.0000 1.0000
73.8000 28.0000 1.0000
73.8200 34.0000 1.0000
73.8400 37.0000 1.0000
73.8600 29.0000 1.0000
73.8800 24.0000 1.0000
73.9000 30.0000 1.0000
73.9200 39.0000 1.0000
73.9400 29.0000 1.0000
73.9600 29.0000 1.0000
73.9800 28.0000 1.0000
74.0000 26.0000 1.0000
74.0200 36.0000 1.0000
74.0400 31.0000 1.0000
74.0600 27.0000 1.0000
74.0800 26.0000 1.0000
74.1000 41.0000 1.0000
74.1200 38.0000 1.0000
74.1400 36.0000 1.0000
74.1600 47.0000 1.0000
74.1800 38.0000 1.0000
74.2000 44.0000 1.0000
74.2200 56.0000 1.0000
74.2400 58.0000 1.0000
74.2600 69.0000 1.0000
74.2800 64.0000 1.0000
74.3000 75.0000 1.0000
74.3200 80.0000 1.0000
74.3400 64.0000 1.0000
74.3600 79.0000 1.0000
74.3800 71.0000 1.0000
74.4000 63.0000 1.0000
74.4200 61.0000 1.0000
74.4400 60.0000 1.0000
74.4600 58.0000 1.0000
74.4800 52.0000 1.0000
74.5000 54.0000 1.0000
74.5200 50.0000 1.0000
74.5400 49.0000 1.0000
74.5600 54.0000 1.0000
74.5800 58.0000 1.0000
74.6000 46.0000 1.0000
74.6200 46.0000 1.0000
74.6400 44.0000 1.0000
74.6600 45.0000 1.0000
74.6800 34.0000 1.0000
74.7000 33.0000 1.0000
74.7200 36.0000 1.0000
74.7400 44.0000 1.0000
74.7600 32.0000 1.0000
74.7800 35.0000 1.0000
74.8000 27.0000 1.0000
74.8200 30.0000 1.0000
74.8400 35.0000 1.0000
74.8600 27.0000 1.0000
74.8800 23.0000 1.0000
74.9000 34.0000 1.0000
74.9200 31.0000 1.0000
74.9400 29.0000 1.0000
74.9600 35.0000 1.0000
74.9800 25.0000 1.0000
75.0000 23.0000 1.0000
75.0200 36.0000 1.0000
75.0400 24.0000 1.0000
75.0600 23.0000 1.0000
75.0800 21.0000 1.0000
75.1000 23.0000 1.0000
75.1200 36.0000 1.0000
75.1400 34.0000 1.0000
75.1600 32.0000 1.0000
75.1800 28.0000 1.0000
75.2000 28.0000 1.0000
75.2200 32.0000 1.0000
75.2400 32.0000 1.0000
75.2600 33.0000 1.0000
75.2800 30.0000 1.0000
75.3000 26.0000 1.0000
75.3200 27.0000 1.0000
75.3400 29.0000 1.0000
75.3600 25.0000 1.0000
75.3800 33.0000 1.0000
75.4000 32.0000 1.0000
75.4200 26.0000 1.0000
75.4400 28.0000 1.0000
75.4600 35.0000 1.0000
75.4800 35.0000 1.0000
75.5000 27.0000 1.0000
75.5200 25.0000 1.0000
75.5400 34.0000 1.0000
75.5600 33.0000 1.0000
75.5800 23.0000 1.0000
75.6000 31.0000 1.0000
75.6200 28.0000 1.0000
75.6400 35.0000 1.0000
75.6600 38.0000 1.0000
75.6800 31.0000 1.0000
75.7000 32.0000 1.0000
75.7200 31.0000 1.0000
75.7400 30.0000 1.0000
75.7600 29.0000 1.0000
75.7800 28.0000 1.0000
75.8000 24.0000 1.0000
75.8200 32.0000 1.0000
75.8400 33.0000 1.0000
75.8600 35.0000 1.0000
75.8800 31.0000 1.0000
75.9000 34.0000 1.0000
75.9200 32.0000 1.0000
75.9400 34.0000 1.0000
75.9600 35.0000 1.0000
75.9800 32.0000 1.0000
76.0000 36.0000 1.0000
76.0200 35.0000 1.0000
76.0400 32.0000 1.0000
76.0600 30.0000 1.0000
76.0800 30.0000 1.0000
76.1000 35.0000 1.0000
76.1200 39.0000 1.0000
76.1400 36.0000 1.0000
76.1600 28.0000 1.0000
76.1800 28.0000 1.0000
76.2000 31.0000 1.0000
76.2200 35.0000 1.0000
76.2400 27.0000 1.0000
76.2600 30.0000 1.0000
76.2800 32.0000 1.0000
76.3000 37.0000 1.0000
76.3200 37.0000 1.0000
76.3400 39.0000 1.0000
76.3600 45.0000 1.0000
76.3800 42.0000 1.0000
76.4000 42.0000 1.0000
76.4200 47.0000 1.0000
76.4400 45.0000 1.0000
76.4600 46.0000 1.0000
76.4800 49.0000 1.0000
76.5000 56.0000 1.0000
76.5200 63.0000 1.0000
76.5400 52.0000 1.0000
76.5600 54.0000 1.0000
76.5800 53.0000 1.0000
76.6000 61.0000 1.0000
76.6200 73.0000 1.0000
76.6400 80.0000 1.0000
76.6600 90.0000 1.0000
76.6800 99.0000 1.0000
76.7000 106.0000 1.0000
76.7200 127.0000 1.0000
76.7400 175.0000 1.0000
76.7600 193.0000 1.0000
76.7800 229.0000 1.0000
76.8000 283.0000 1.0000
76.8200 320.0000 1.0000
76.8400 400.0000 1.0000
76.8600 505.0000 1.0000
76.8800 546.0000 1.0000
76.9000 551.0000 1.0000
76.9200 578.0000 1.0000
76.9400 592.0000 1.0000
76.9600 568.0000 1.0000
76.9800 498.0000 1.0000
77.0000 420.0000 1.0000
77.0200 400.0000 1.0000
77.0400 373.0000 1.0000
77.0600 342.0000 1.0000
77.0800 352.0000 1.0000
77.1000 397.0000 1.0000
77.1200 406.0000 1.0000
77.1400 427.0000 1.0000
77.1600 448.0000 1.0000
77.1800 444.0000 1.0000
77.2000 448.0000 1.0000
77.2200 437.0000 1.0000
77.2400 422.0000 1.0000
77.2600 408.0000 1.0000
77.2800 410.0000 1.0000
77.3000 385.0000 1.0000
77.3200 334.0000 1.0000
77.3400 298.0000 1.0000
77.3600 258.0000 1.0000
77.3800 219.0000 1.0000
77.4000 199.0000 1.0000
77.4200 185.0000 1.0000
77.4400 170.0000 1.0000
77.4600 176.0000 1.0000
77.4800 182.0000 1.0000
77.5000 184.0000 1.0000
77.5200 201.0000 1.0000
77.5400 187.0000 1.0000
77.5600 161.0000 1.0000
77.5800 141.0000 1.0000
77.6000 113.0000 1.0000
77.6200 98.0000 1.0000
77.6400 83.0000 1.0000
77.6600 71.0000 1.0000
77.6800 67.0000 1.0000
77.7000 53.0000 1.0000
77.7200 50.0000 1.0000
77.7400 49.0000 1.0000
77.7600 43.0000 1.0000
77.7800 46.0000 1.0000
77.8000 47.0000 1.0000
77.8200 40.0000 1.0000
77.8400 40.0000 1.0000
77.8600 43.0000 1.0000
77.8800 38.0000 1.0000
77.9000 38.0000 1.0000
77.9200 43.0000 1.0000
77.9400 40.0000 1.0000
77.9600 34.0000 1.0000
77.9800 31.0000 1.0000
78.0000 38.0000 1.0000
78.0200 34.0000 1.0000
78.0400 31.0000 1.0000
78.0600 33.0000 1.0000
78.0800 38.0000 1.0000
78.1000 34.0000 1.0000
78.1200 34.0000 1.0000
78.1400 33.0000 1.0000
78.1600 34.0000 1.0000
78.1800 35.0000 1.0000
78.2000 35.0000 1.0000
78.2200 30.0000 1.0000
78.2400 33.0000 1.0000
78.2600 39.0000 1.0000
78.2800 39.0000 1.0000
78.3000 36.0000 1.0000
78.3200 29.0000 1.0000
78.3400 31.0000 1.0000
78.3600 34.0000 1.0000
78.3800 36.0000 1.0000
78.4000 37.0000 1.0000
78.4200 36.0000 1.0000
78.4400 33.0000 1.0000
78.4600 28.0000 1.0000
78.4800 30.0000 1.0000
78.5000 30.0000 1.0000
78.5200 24.0000 1.0000
78.5400 29.0000 1.0000
78.5600 41.0000 1.0000
78.5800 35.0000 1.0000
78.6000 30.0000 1.0000
78.6200 31.0000 1.0000
78.6400 29.0000 1.0000
78.6600 30.0000 1.0000
78.6800 22.0000 1.0000
78.7000 27.0000 1.0000
78.7200 33.0000 1.0000
78.7400 32.0000 1.0000
78.7600 31.0000 1.0000
78.7800 33.0000 1.0000
78.8000 28.0000 1.0000
78.8200 31.0000 1.0000
78.8400 42.0000 1.0000
78.8600 38.0000 1.0000
78.8800 25.0000 1.0000
78.9000 34.0000 1.0000
78.9200 32.0000 1.0000
78.9400 24.0000 1.0000
78.9600 31.0000 1.0000
78.9800 32.0000 1.0000
79.0000 31.0000 1.0000
79.0200 31.0000 1.0000
79.0400 32.0000 1.0000
79.0600 36.0000 1.0000
79.0800 31.0000 1.0000
79.1000 31.0000 1.0000
79.1200 36.0000 1.0000
79.1400 39.0000 1.0000
79.1600 36.0000 1.0000
79.1800 30.0000 1.0000
79.2000 25.0000 1.0000
79.2200 25.0000 1.0000
79.2400 31.0000 1.0000
79.2600 39.0000 1.0000
79.2800 33.0000 1.0000
79.3000 25.0000 1.0000
79.3200 32.0000 1.0000
79.3400 34.0000 1.0000
79.3600 33.0000 1.0000
79.3800 25.0000 1.0000
79.4000 27.0000 1.0000
79.4200 29.0000 1.0000
79.4400 30.0000 1.0000
79.4600 33.0000 1.0000
79.4800 33.0000 1.0000
79.5000 26.0000 1.0000
79.5200 34.0000 1.0000
79.5400 30.0000 1.0000
79.5600 24.0000 1.0000
79.5800 30.0000 1.0000
79.6000 34.0000 1.0000
79.6200 28.0000 1.0000
79.6400 29.0000 1.0000
79.6600 32.0000 1.0000
79.6800 30.0000 1.0000
79.7000 23.0000 1.0000
79.7200 23.0000 1.0000
79.7400 23.0000 1.0000
79.7600 23.0000 1.0000
79.7800 29.0000 1.0000
79.8000 31.0000 1.0000
79.8200 28.0000 1.0000
79.8400 24.0000 1.0000
79.8600 25.0000 1.0000
79.8800 26.0000 1.0000
79.9000 25.0000 1.0000
79.9200 24.0000 1.0000
79.9400 32.0000 1.0000
79.9600 31.0000 1.0000
79.9800 33.0000 1.0000
80.0000 29.0000 1.0000
80.0200 26.0000 1.0000
80.0400 31.0000 1.0000
80.0600 35.0000 1.0000
80.0800 38.0000 1.0000
80.1000 28.0000 1.0000
80.1200 34.0000 1.0000
80.1400 37.0000 1.0000
80.1600 28.0000 1.0000
80.1800 31.0000 1.0000
80.2000 35.0000 1.0000
80.2200 31.0000 1.0000
80.2400 41.0000 1.0000
80.2600 36.0000 1.0000
80.2800 37.0000 1.0000
80.3000 45.0000 1.0000
80.3200 45.0000 1.0000
80.3400 51.0000 1.0000
80.3600 50.0000 1.0000
80.3800 55.0000 1.0000
80.4000 61.0000 1.0000
80.4200 55.0000 1.0000
80.4400 63.0000 1.0000
80.4600 74.0000 1.0000
80.4800 75.0000 1.0000
80.5000 73.0000 1.0000
80.5200 79.0000 1.0000
80.5400 84.0000 1.0000
80.5600 96.0000 1.0000
80.5800 97.0000 1.0000
80.6000 116.0000 1.0000
80.6200 135.0000 1.0000
80.6400 154.0000 1.0000
80.6600 184.0000 1.0000
80.6800 214.0000 1.0000
80.7000 202.0000 1.0000
80.7200 223.0000 1.0000
80.7400 237.0000 1.0000
80.7600 225.0000 1.0000
80.7800 211.0000 1.0000
80.8000 199.0000 1.0000
80.8200 182.0000 1.0000
80.8400 165.0000 1.0000
80.8600 140.0000 1.0000
80.8800 123.0000 1.0000
80.9000 115.0000 1.0000
80.9200 120.0000 1.0000
80.9400 142.0000 1.0000
80.9600 127.0000 1.0000
80.9800 121.0000 1.0000
81.0000 144.0000 1.0000
81.0200 137.0000 1.0000
81.0400 132.0000 1.0000
81.0600 104.0000 1.0000
81.0800 86.0000 1.0000
81.1000 77.0000 1.0000
81.1200 59.0000 1.0000
81.1400 51.0000 1.0000
81.1600 43.0000 1.0000
81.1800 38.0000 1.0000
81.2000 39.0000 1.0000
81.2200 29.0000 1.0000
81.2400 35.0000 1.0000
81.2600 32.0000 1.0000
81.2800 29.0000 1.0000
81.3000 24.0000 1.0000
81.3200 28.0000 1.0000
81.3400 33.0000 1.0000
81.3600 29.0000 1.0000
81.3800 26.0000 1.0000
81.4000 35.0000 1.0000
81.4200 30.0000 1.0000
81.4400 30.0000 1.0000
81.4600 27.0000 1.0000
81.4800 24.0000 1.0000
81.5000 23.0000 1.0000
81.5200 32.0000 1.0000
81.5400 34.0000 1.0000
81.5600 25.0000 1.0000
81.5800 30.0000 1.0000
81.6000 25.0000 1.0000
81.6200 28.0000 1.0000
81.6400 24.0000 1.0000
81.6600 26.0000 1.0000
81.6800 26.0000 1.0000
81.7000 25.0000 1.0000
81.7200 28.0000 1.0000
81.7400 27.0000 1.0000
81.7600 28.0000 1.0000
81.7800 25.0000 1.0000
81.8000 21.0000 1.0000
81.8200 19.0000 1.0000
81.8400 28.0000 1.0000
81.8600 32.0000 1.0000
81.8800 30.0000 1.0000
81.9000 26.0000 1.0000
81.9200 22.0000 1.0000
81.9400 28.0000 1.0000
81.9600 31.0000 1.0000
81.9800 25.0000 1.0000
82.0000 30.0000 1.0000
82.0200 23.0000 1.0000
82.0400 20.0000 1.0000
82.0600 27.0000 1.0000
82.0800 29.0000 1.0000
82.1000 34.0000 1.0000
82.1200 29.0000 1.0000
82.1400 27.0000 1.0000
82.1600 22.0000 1.0000
82.1800 26.0000 1.0000
82.2000 24.0000 1.0000
82.2200 32.0000 1.0000
82.2400 28.0000 1.0000
82.2600 24.0000 1.0000
82.2800 30.0000 1.0000
82.3000 26.0000 1.0000
82.3200 28.0000 1.0000
82.3400 28.0000 1.0000
82.3600 38.0000 1.0000
82.3800 23.0000 1.0000
82.4000 19.0000 1.0000
82.4200 24.0000 1.0000
82.4400 22.0000 1.0000
82.4600 33.0000 1.0000
82.4800 25.0000 1.0000
82.5000 31.0000 1.0000
82.5200 23.0000 1.0000
82.5400 26.0000 1.0000
82.5600 25.0000 1.0000
82.5800 27.0000 1.0000
82.6000 18.0000 1.0000
82.6200 26.0000 1.0000
82.6400 30.0000 1.0000
82.6600 30.0000 1.0000
82.6800 29.0000 1.0000
82.7000 30.0000 1.0000
82.7200 33.0000 1.0000
82.7400 27.0000 1.0000
82.7600 30.0000 1.0000
82.7800 34.0000 1.0000
82.8000 24.0000 1.0000
82.8200 27.0000 1.0000
82.8400 28.0000 1.0000
82.8600 33.0000 1.0000
82.8800 22.0000 1.0000
82.9000 30.0000 1.0000
82.9200 23.0000 1.0000
82.9400 26.0000 1.0000
82.9600 28.0000 1.0000
82.9800 28.0000 1.0000
83.0000 27.0000 1.0000
83.0200 32.0000 1.0000
83.0400 34.0000 1.0000
83.0600 35.0000 1.0000
83.0800 29.0000 1.0000
83.1000 27.0000 1.0000
83.1200 36.0000 1.0000
83.1400 43.0000 1.0000
83.1600 38.0000 1.0000
83.1800 49.0000 1.0000
83.2000 49.0000 1.0000
83.2200 60.0000 1.0000
83.2400 62.0000 1.0000
83.2600 62.0000 1.0000
83.2800 51.0000 1.0000
83.3000 53.0000 1.0000
83.3200 50.0000 1.0000
83.3400 42.0000 1.0000
83.3600 37.0000 1.0000
83.3800 39.0000 1.0000
83.4000 33.0000 1.0000
83.4200 41.0000 1.0000
83.4400 46.0000 1.0000
83.4600 48.0000 1.0000
83.4800 42.0000 1.0000
83.5000 47.0000 1.0000
83.5200 32.0000 1.0000
83.5400 36.0000 1.0000
83.5600 44.0000 1.0000
83.5800 40.0000 1.0000
83.6000 35.0000 1.0000
83.6200 31.0000 1.0000
83.6400 38.0000 1.0000
83.6600 22.0000 1.0000
83.6800 27.0000 1.0000
83.7000 35.0000 1.0000
83.7200 26.0000 1.0000
83.7400 29.0000 1.0000
83.7600 32.0000 1.0000
83.7800 28.0000 1.0000
83.8000 36.0000 1.0000
83.8200 33.0000 1.0000
83.8400 35.0000 1.0000
83.8600 31.0000 1.0000
83.8800 29.0000 1.0000
83.9000 30.0000 1.0000
83.9200 26.0000 1.0000
83.9400 31.0000 1.0000
83.9600 33.0000 1.0000
83.9800 30.0000 1.0000
84.0000 29.0000 1.0000
84.0200 31.0000 1.0000
84.0400 27.0000 1.0000
84.0600 36.0000 1.0000
84.0800 36.0000 1.0000
84.1000 38.0000 1.0000
84.1200 35.0000 1.0000
84.1400 46.0000 1.0000
84.1600 51.0000 1.0000
84.1800 63.0000 1.0000
84.2000 57.0000 1.0000
84.2200 77.0000 1.0000
84.2400 90.0000 1.0000
84.2600 89.0000 1.0000
84.2800 102.0000 1.0000
84.3000 103.0000 1.0000
84.3200 137.0000 1.0000
84.3400 169.0000 1.0000
84.3600 151.0000 1.0000
84.3800 173.0000 1.0000
84.4000 168.0000 1.0000
84.4200 160.0000 1.0000
84.4400 144.0000 1.0000
84.4600 130.0000 1.0000
84.4800 116.0000 1.0000
84.5000 104.0000 1.0000
84.5200 107.0000 1.0000
84.5400 105.0000 1.0000
84.5600 105.0000 1.0000
84.5800 92.0000 1.0000
84.6000 92.0000 1.0000
84.6200 94.0000 1.0000
84.6400 119.0000 1.0000
84.6600 102.0000 1.0000
84.6800 82.0000 1.0000
84.7000 92.0000 1.0000
84.7200 88.0000 1.0000
84.7400 75.0000 1.0000
84.7600 49.0000 1.0000
84.7800 65.0000 1.0000
84.8000 53.0000 1.0000
84.8200 44.0000 1.0000
84.8400 37.0000 1.0000
84.8600 40.0000 1.0000
84.8800 30.0000 1.0000
84.9000 35.0000 1.0000
84.9200 31.0000 1.0000
84.9400 33.0000 1.0000
84.9600 32.0000 1.0000
84.9800 31.0000 1.0000
85.0000 23.0000 1.0000
85.0200 39.0000 1.0000
85.0400 24.0000 1.0000
85.0600 40.0000 1.0000
85.0800 43.0000 1.0000
85.1000 30.0000 1.0000
85.1200 46.0000 1.0000
85.1400 34.0000 1.0000
85.1600 32.0000 1.0000
85.1800 47.0000 1.0000
85.2000 34.0000 1.0000
85.2200 35.0000 1.0000
85.2400 32.0000 1.0000
85.2600 35.0000 1.0000
85.2800 45.0000 1.0000
85.3000 30.0000 1.0000
85.3200 31.0000 1.0000
85.3400 35.0000 1.0000
85.3600 35.0000 1.0000
85.3800 31.0000 1.0000
85.4000 29.0000 1.0000
85.4200 35.0000 1.0000
85.4400 28.0000 1.0000
85.4600 38.0000 1.0000
85.4800 25.0000 1.0000
85.5000 32.0000 1.0000
85.5200 34.0000 1.0000
85.5400 29.0000 1.0000
85.5600 32.0000 1.0000
85.5800 32.0000 1.0000
85.6000 38.0000 1.0000
85.6200 42.0000 1.0000
85.6400 22.0000 1.0000
85.6600 23.0000 1.0000
85.6800 35.0000 1.0000
85.7000 38.0000 1.0000
85.7200 33.0000 1.0000
85.7400 28.0000 1.0000
85.7600 33.0000 1.0000
85.7800 34.0000 1.0000
85.8000 34.0000 1.0000
85.8200 32.0000 1.0000
85.8400 36.0000 1.0000
85.8600 31.0000 1.0000
85.8800 28.0000 1.0000
85.9000 36.0000 1.0000
85.9200 33.0000 1.0000
85.9400 29.0000 1.0000
85.9600 35.0000 1.0000
85.9800 42.0000 1.0000
86.0000 29.0000 1.0000
86.0200 32.0000 1.0000
86.0400 37.0000 1.0000
86.0600 41.0000 1.0000
86.0800 40.0000 1.0000
86.1000 45.0000 1.0000
86.1200 50.0000 1.0000
86.1400 38.0000 1.0000
86.1600 50.0000 1.0000
86.1800 48.0000 1.0000
86.2000 48.0000 1.0000
86.2200 64.0000 1.0000
86.2400 71.0000 1.0000
86.2600 82.0000 1.0000
86.2800 66.0000 1.0000
86.3000 96.0000 1.0000
86.3200 116.0000 1.0000
86.3400 126.0000 1.0000
86.3600 137.0000 1.0000
86.3800 166.0000 1.0000
86.4000 146.0000 1.0000
86.4200 151.0000 1.0000
86.4400 145.0000 1.0000
86.4600 173.0000 1.0000
86.4800 155.0000 1.0000
86.5000 166.0000 1.0000
86.5200 170.0000 1.0000
86.5400 154.0000 1.0000
86.5600 163.0000 1.0000
86.5800 152.0000 1.0000
86.6000 147.0000 1.0000
86.6200 132.0000 1.0000
86.6400 134.0000 1.0000
86.6600 137.0000 1.0000
86.6800 121.0000 1.0000
86.7000 120.0000 1.0000
86.7200 107.0000 1.0000
86.7400 110.0000 1.0000
86.7600 98.0000 1.0000
86.7800 94.0000 1.0000
86.8000 80.0000 1.0000
86.8200 77.0000 1.0000
86.8400 80.0000 1.0000
86.8600 66.0000 1.0000
86.8800 53.0000 1.0000
86.9000 61.0000 1.0000
86.9200 41.0000 1.0000
86.9400 49.0000 1.0000
86.9600 32.0000 1.0000
86.9800 41.0000 1.0000
87.0000 32.0000 1.0000
87.0200 30.0000 1.0000
87.0400 35.0000 1.0000
87.0600 27.0000 1.0000
87.0800 30.0000 1.0000
87.1000 30.0000 1.0000
87.1200 29.0000 1.0000
87.1400 32.0000 1.0000
87.1600 31.0000 1.0000
87.1800 30.0000 1.0000
87.2000 40.0000 1.0000
87.2200 17.0000 1.0000
87.2400 22.0000 1.0000
87.2600 30.0000 1.0000
87.2800 32.0000 1.0000
87.3000 23.0000 1.0000
87.3200 37.0000 1.0000
87.3400 36.0000 1.0000
87.3600 30.0000 1.0000
87.3800 30.0000 1.0000
87.4000 24.0000 1.0000
87.4200 29.0000 1.0000
87.4400 32.0000 1.0000
87.4600 27.0000 1.0000
87.4800 26.0000 1.0000
87.5000 29.0000 1.0000
87.5200 23.0000 1.0000
87.5400 26.0000 1.0000
87.5600 25.0000 1.0000
87.5800 23.0000 1.0000
87.6000 22.0000 1.0000
87.6200 31.0000 1.0000
87.6400 24.0000 1.0000
87.6600 28.0000 1.0000
87.6800 20.0000 1.0000
87.7000 32.0000 1.0000
87.7200 24.0000 1.0000
87.7400 30.0000 1.0000
87.7600 26.0000 1.0000
87.7800 31.0000 1.0000
87.8000 20.0000 1.0000
87.8200 26.0000 1.0000
87.8400 28.0000 1.0000
87.8600 23.0000 1.0000
87.8800 35.0000 1.0000
87.9000 28.0000 1.0000
87.9200 34.0000 1.0000
87.9400 27.0000 1.0000
87.9600 32.0000 1.0000
87.9800 31.0000 1.0000
88.0000 33.0000 1.0000
88.0200 23.0000 1.0000
88.0400 22.0000 1.0000
88.0600 34.0000 1.0000
88.0800 30.0000 1.0000
88.1000 24.0000 1.0000
88.1200 22.0000 1.0000
88.1400 21.0000 1.0000
88.1600 25.0000 1.0000
88.1800 23.0000 1.0000
88.2000 22.0000 1.0000
88.2200 26.0000 1.0000
88.2400 26.0000 1.0000
88.2600 21.0000 1.0000
88.2800 22.0000 1.0000
88.3000 29.0000 1.0000
88.3200 27.0000 1.0000
88.3400 19.0000 1.0000
88.3600 24.0000 1.0000
88.3800 28.0000 1.0000
88.4000 33.0000 1.0000
88.4200 23.0000 1.0000
88.4400 31.0000 1.0000
88.4600 29.0000 1.0000
88.4800 36.0000 1.0000
88.5000 36.0000 1.0000
88.5200 24.0000 1.0000
88.5400 34.0000 1.0000
88.5600 32.0000 1.0000
88.5800 32.0000 1.0000
88.6000 35.0000 1.0000
88.6200 33.0000 1.0000
88.6400 43.0000 1.0000
88.6600 38.0000 1.0000
88.6800 39.0000 1.0000
88.7000 35.0000 1.0000
88.7200 30.0000 1.0000
88.7400 35.0000 1.0000
88.7600 41.0000 1.0000
88.7800 49.0000 1.0000
88.8000 50.0000 1.0000
88.8200 75.0000 1.0000
88.8400 71.0000 1.0000
88.8600 81.0000 1.0000
88.8800 98.0000 1.0000
88.9000 138.0000 1.0000
88.9200 133.0000 1.0000
88.9400 166.0000 1.0000
88.9600 187.0000 1.0000
88.9800 202.0000 1.0000
89.0000 200.0000 1.0000
89.0200 240.0000 1.0000
89.0400 266.0000 1.0000
89.0600 266.0000 1.0000
89.0800 235.0000 1.0000
89.1000 206.0000 1.0000
89.1200 177.0000 1.0000
89.1400 158.0000 1.0000
89.1600 125.0000 1.0000
89.1800 134.0000 1.0000
89.2000 120.0000 1.0000
89.2200 123.0000 1.0000
89.2400 126.0000 1.0000
89.2600 148.0000 1.0000
89.2800 152.0000 1.0000
89.3000 149.0000 1.0000
89.3200 141.0000 1.0000
89.3400 134.0000 1.0000
89.3600 123.0000 1.0000
89.3800 128.0000 1.0000
89.4000 109.0000 1.0000
89.4200 86.0000 1.0000
89.4400 68.0000 1.0000
89.4600 64.0000 1.0000
89.4800 52.0000 1.0000
89.5000 47.0000 1.0000
89.5200 30.0000 1.0000
89.5400 43.0000 1.0000
89.5600 33.0000 1.0000
89.5800 37.0000 1.0000
89.6000 31.0000 1.0000
89.6200 36.0000 1.0000
89.6400 32.0000 1.0000
89.6600 25.0000 1.0000
89.6800 27.0000 1.0000
89.7000 27.0000 1.0000
89.7200 31.0000 1.0000
89.7400 32.0000 1.0000
89.7600 34.0000 1.0000
89.7800 32.0000 1.0000
89.8000 35.0000 1.0000
89.8200 25.0000 1.0000
89.8400 21.0000 1.0000
89.8600 26.0000 1.0000
89.8800 36.0000 1.0000
89.9000 28.0000 1.0000
89.9200 34.0000 1.0000
89.9400 30.0000 1.0000
89.9600 26.0000 1.0000
89.9800 27.0000 1.0000
90.0000 21.0000 1.0000
*RAS_INT_END
*RAS_DATA_END
